# Supplementary material for: Immunity and Extracellular Matrix Characteristics of Breast Cancer Subtypes Based on Identification by T Helper Cells Profiling
Source: Front Immunol. 2022 Jun 20;13:859581. doi: 10.3389/fimmu.2022.859581 (PMC9251002; doi:10.3389/fimmu.2022.859581)
Supplement: Supplementary file 4 [file Table_1.xlsx]

## Sheet: total
Table S1. The clinical information and corresponding TH cell content and collagen area of 30 TNBC patients
Sample No.	Inpatient No.	Name	Date of Birth	Date of Diagnosis	Histological Characteristics	Ki-67	T	N	Therapy	Tumor metastasis site and date	Disease-free survival	TH1 cells_average(cells/field)	TH2 cells_average(cells/field)	Treg cells_average(cells/field)	collagen area_average (%)
1	1450313	X Su	1972-03-07	2018-01-05	Non-specific invasive carcinoma of the left breast-grade III	50%/70%	T3	N0	NAC(TEC*6)—RT	Lung，2018/07/25	6	4.66667	11.3333	9.33333	70.9
2	1431335	Y Cao	1983-07-27	2017-11-01	Non-specific invasive carcinoma of the left breast-grade III	90%/80%	T3	Nx	NAC(TEC*3)—AC(TEC*3)	Lung，2019/01/10	13	5	6	4.66667	36.7167
3	1525760	HY Geng	1971-08-21	2018-12-04	Non-specific invasive carcinoma of the left breast-grade III	30%/70%	T2	N1	AC(EC-T*8)	Lung，2019/11/21	11	5	8	8	26.94
4	1403347	XF Li	1961-02-03	2017-06-29	Non-specific invasive carcinoma of the right breast with necrosis-grade III	80%/40%	T2	N0	AC(EC*4)	Liver，2017/10/31	4	1.33333	4	11.3333	60.4833
5	1366592	XQ Wei	1961-06-12	2016-12-01	Non-specific invasive ductal carcinoma of the right breasts (MP2)	80%/80%	T4a	N2	NAC(TE*2—NP*5)	Liver，2017/07/11	7	7.66667	8.66667	8.66667	23.9967
6	1316211	JX He	1973-03-06	2016-05-27	Non-specific invasive carcinoma of the right breast-grade III	60%/60%	T3	N2	AC(EC-T*7)	Chest wall，2016/12/15	7	4.66667	9	8	54.39
7	1382129	FL Wu	1958-10-10	2017-03-20	Invasive carcinoma of the left breast mixed with high-grade ductal carcinoma in situ (95%, 5%)	25%/60%	T2	N0	AC(EC*4-T*4)—RT	Chest wall，2019/12/10	33	5.66667	3.66667	2	5.23333
8	1453409	L Wang	1968-12-18	2018-01-26	Non-specific invasive carcinoma of the right breast-grade III	70%/2%	T1	N0	AC(EC-T*8)	Chest wall，2020/03/13	25	11.6667	11.3333	11.6667	9.37333
9	1573460	YM Zhao	1957-02-09	2019-06-06	Invasive carcinoma of the right breast mixed with high-grade ductal carcinoma in situ (95%, 10%)	40%/	T2	N3	AC(EC-P*4—TP*3)	Lymph nodes in the left axilla，2020/01/16	7	6.33333	7.66667	9.66667	70.4933
10	1515372	JH Guo	1967-12-08	2018-10-26	Non-specific invasive carcinoma of the left breast-grade III	80%/70%	T3	N3	AC(EC-T*8)—RT—GP*2—TX*2	Lung, 2019/05/14; Lymph nodes in the right supraclavicular，2019/09/26	7	3.66667	4	10.3333	30.25
11	1392301	Y Dou	1957-03-04	2017-05-11	Non-specific invasive carcinoma of the right breast-grade III	50%/40%	T2	Nx	AC(EC-T*8)	Lung，2019/09/12	28	10	1.66667	8.66667	14.9767
12	1470237	XL Ye	1982-04-23	2018-04-11	Non-specific invasive ductal carcinoma of the left breast with features of medullary carcinoma (PR3%)	80%/60%	T2	N0	AC(EC-T*8)—RT	Lung, lymph nodes in the mediastinum, 2020/04/23	24	4.66667	11	7	41.2367
13	1380452	YQ Xu	1964-08-25	2017-02-17	Non-specific invasive carcinoma of the left breast-grade III (PR3%)	90%/70%	Tx	N0	AC(EC-T*8)	Right chest wall，2017/08/15	6	2.66667	8	8.33333	45.04
14	1499057	BL Zhu	1970-07-05	2018-08-01	Invasive carcinoma of the right breast	60%/	T2	N1	EC*4-T*4	Bone		5.33333	5.33333	4.33333	16.1467
15	1410596	JG Qu	1951-07-05	2017-07-20	Invasive apocrine carcinoma of the left breast with intraventricular thrombosis (MP2)	10%/	T2	N2	TEC*3—TEC*3	Lung，2017/07/22		8.33333	4.33333	3.33333	28.83
16	1415659	JH He	1954-10-06	2017-08-15	Non-specific invasive carcinoma of the right breast-grade III	50%/	T1	N3	AC(EC-T*8)—RT	Liver，2019/02/13	18	8.33333	5.33333	7.33333	42.8333
17	1343784	YX Wu	1975-05-17	2016-10-01	Invasive carcinoma of left breast (MP3)	40%/	T4d	N3	NAC(TAC*3)—AC(TAC*3)—RT	Chest wall，2017/03	5	3.33333	10.3333	11.3333	45.25
18	1338156	LE Zhang	1950-08-15	2016-09-01	Non-specific invasive carcinoma of the right breast with regional apocrine gland differentiation-grade II	20%/	Tx	Nx	AC(EC*4)	Chest wall，2017/03	6	9	3.33333	4.33333	14.07
19	1440579	R Pang	1989-01-14	2018-02-01	Non-specific invasive ductal carcinoma of the left breast-grade III	40%/	T4	N2b	AC*4—TP*6—X	Left internal mammary lymph node，2018/04	2	2.33333	11.3333	10	46.9333
20	1502097	LE Qiang	1958-12-06	2018-04-01	Non-specific invasive carcinoma of the right breast-grade III	70%/	T2	N1	AC(EC-T*8)—RT	Lung，2019/07	15	6.33333	5.33333	6	14.11
21	1644930	YX Wang	1985-09-16	2020-05-01	Non-specific invasive carcinoma of the right breast with intraventricular thrombosis-grade III (MP2)	40%/	T2	N3	NAC(TEC*2-NP*2)—GP	Brain，2020/10/01	5	2.33333	9.66667	11	63.3767
22	1571781	HH Li	1977-01-01	2019-05-01	Non-specific invasive carcinoma of the left breast-grade III	40%/40%	T2	N1	NAC(TAC*6)—RT—TX*4	Sternum，2020/07/06	14	5.33333	6	7.66667	42.4733
23	1550744	J Zhang	1968-10-27	2019-02-02	Non-specific invasive carcinoma of the right breast-grade II (MP2)	50%/	T2	N1	NAC(EC-T*8)—GP*4	Multiple metastasis (lymph nodes, lungs and bones), 2020/4/24	14	4	7	10.3333	33.8333
24	1318194	Y Deng	1976-08-18	2016-09-01	Non-specific invasive ductal carcinoma of the right breast-grade III (MP2)	80%/	T2	N1	NAC(TE*6)—RT	Liver，2018/08/24	23	4.33333	8.66667	9	29.0667
25	1395635	AC Dong	1954-12-21	2013-04-03	Non-specific invasive ductal carcinoma of the left breast-grade III	10%/	Tx	Nx	AC-T*8—RT	Lung，2017/05/26	48	9.33333	2.33333	3	6.02333
26	1421337	ZL Cai	1964-01-25	2017-09-06	Non-specific invasive carcinoma of the left breast-grade III (MP3)	30%/	T1	N3	TEC*2—TEC*4—RT	Lymph nodes in the right cervical，2017/09/06	—	6	7.33333	6.66667	13.59
27	1345555	CL Guo	1966-04-18	2014-04-02	Non-specific invasive carcinoma of the right breast	0.7	T2	N3	TAC*6	Chest wall and lymph nodes， 2016/10/11	30	2.66667	2.66667	5.33333	43.49
28	1587066	F Xiao	1990-05-12	2018-11-06	Non-specific invasive carcinoma of the left breast-grade III	0.9	T2	N2	FEC*3	Liver, bone and right breast, 2019/7/1	8	4.66667	8.33333	10.6667	45.2667
29	1411033	DM Yu	1973-11-28	2017-12-14	Non-specific invasive carcinoma of the right breast-grade III	0.7	T2	N2	NAC(TAC*6)	Lymph nodes in the right axilla，2019/02/16	14	10.6667	6	8.33333	25.21
30	1646298	XY Qi	1963-07-09	2017-05-21	Non-specific invasive carcinoma of the right breast-grade II	0.2	T2	N0	TP*5	Lung, 2019/12/30	31	8.66667	3.66667	4.66667	7.99

## Sheet: Th1
The TH1 cell content and average value of 30 TNBC patients
Sample No.	Inpatient No.	Name	TH1 cells_1(cells/field)	TH1 cells_2(cells/field)	TH1 cells_3(cells/field)	TH1 cells_average(cells/field)
1	1450313	X Su	3	5	6	4.66667
2	1431335	Y Cao	5	4	6	5
3	1525760	HY Geng	4	6	5	5
4	1403347	XF Li	1	2	1	1.33333
5	1366592	XQ Wei	6	9	8	7.66667
6	1316211	JX He	4	5	5	4.66667
7	1382129	FL Wu	6	5	6	5.66667
8	1453409	L Wang	13	8	14	11.6667
9	1573460	YM Zhao	6	6	7	6.33333
10	1515372	JH Guo	5	3	3	3.66667
11	1392301	Y Dou	7	10	13	10
12	1470237	XL Ye	3	5	6	4.66667
13	1380452	YQ Xu	2	3	3	2.66667
14	1499057	BL Zhu	7	5	4	5.33333
15	1410596	JG Qu	8	9	8	8.33333
16	1415659	JH He	7	9	9	8.33333
17	1343784	YX Wu	3	4	3	3.33333
18	1338156	LE Zhang	8	8	11	9
19	1440579	R Pang	2	3	2	2.33333
20	1502097	LE Qiang	5	6	8	6.33333
21	1644930	YX Wang	2	1	4	2.33333
22	1571781	HH Li	4	5	7	5.33333
23	1550744	J Zhang	4	2	6	4
24	1318194	Y Deng	3	4	6	4.33333
25	1395635	AC Dong	11	8	9	9.33333
26	1421337	ZL Cai	5	7	6	6
27	1345555	CL Guo	4	2	2	2.66667
28	1587066	F Xiao	5	3	6	4.66667
29	1411033	DM Yu	9	11	12	10.6667
30	1646298	XY Qi	9	7	10	8.66667

## Sheet: Th2
The TH2 cell content and average value of 30 TNBC patients
Sample No.	Inpatient No.	Name	TH2 cells_1(cells/field)	TH2 cells_2(cells/field)	TH2 cells_3(cells/field)	TH2 cells_average(cells/field)
1	1450313	X Su	12	11	11	11.3333
2	1431335	Y Cao	6	7	5	6
3	1525760	HY Geng	8	9	7	8
4	1403347	XF Li	4	5	3	4
5	1366592	XQ Wei	10	7	9	8.66667
6	1316211	JX He	9	8	10	9
7	1382129	FL Wu	5	2	4	3.66667
8	1453409	L Wang	11	9	14	11.3333
9	1573460	YM Zhao	6	9	8	7.66667
10	1515372	JH Guo	2	4	6	4
11	1392301	Y Dou	1	2	2	1.66667
12	1470237	XL Ye	13	10	10	11
13	1380452	YQ Xu	8	7	9	8
14	1499057	BL Zhu	5	5	6	5.33333
15	1410596	JG Qu	4	6	3	4.33333
16	1415659	JH He	5	6	5	5.33333
17	1343784	YX Wu	10	11	10	10.3333
18	1338156	LE Zhang	3	3	4	3.33333
19	1440579	R Pang	9	12	13	11.3333
20	1502097	LE Qiang	4	6	6	5.33333
21	1644930	YX Wang	9	10	10	9.66667
22	1571781	HH Li	6	7	5	6
23	1550744	J Zhang	5	8	8	7
24	1318194	Y Deng	7	9	10	8.66667
25	1395635	AC Dong	2	3	2	2.33333
26	1421337	ZL Cai	8	7	7	7.33333
27	1345555	CL Guo	4	2	2	2.66667
28	1587066	F Xiao	7	10	8	8.33333
29	1411033	DM Yu	7	4	7	6
30	1646298	XY Qi	3	5	3	3.66667

## Sheet: Treg
The Treg cell content and average value of 30 TNBC patients
Sample No.	Inpatient No.	Name	Treg cells_1(cells/field)	Treg cells_2(cells/field)	Treg cells_3(cells/field)	Treg cells_average(cells/field)
1	1450313	X Su	10	9	9	9.33333
2	1431335	Y Cao	5	6	3	4.66667
3	1525760	HY Geng	7	9	8	8
4	1403347	XF Li	12	12	10	11.3333
5	1366592	XQ Wei	9	8	9	8.66667
6	1316211	JX He	8	9	7	8
7	1382129	FL Wu	3	2	1	2
8	1453409	L Wang	10	13	12	11.6667
9	1573460	YM Zhao	11	9	9	9.66667
10	1515372	JH Guo	12	8	11	10.3333
11	1392301	Y Dou	9	7	10	8.66667
12	1470237	XL Ye	8	6	7	7
13	1380452	YQ Xu	9	8	8	8.33333
14	1499057	BL Zhu	2	5	6	4.33333
15	1410596	JG Qu	4	3	3	3.33333
16	1415659	JH He	7	9	6	7.33333
17	1343784	YX Wu	13	11	10	11.3333
18	1338156	LE Zhang	4	4	5	4.33333
19	1440579	R Pang	10	9	11	10
20	1502097	LE Qiang	5	6	7	6
21	1644930	YX Wang	11	10	12	11
22	1571781	HH Li	8	8	7	7.66667
23	1550744	J Zhang	11	9	11	10.3333
24	1318194	Y Deng	9	8	10	9
25	1395635	AC Dong	4	3	2	3
26	1421337	ZL Cai	7	8	5	6.66667
27	1345555	CL Guo	6	4	6	5.33333
28	1587066	F Xiao	11	10	11	10.6667
29	1411033	DM Yu	9	8	8	8.33333
30	1646298	XY Qi	4	5	5	4.66667

## Sheet: collagen
The collagen area and average value of 30 TNBC patients
Sample No.	Inpatient No.	Name	collagen area_1 (%)	collagen area_2 (%)	collagen area_3 (%)	collagen area_average (%)
1	1450313	X Su	72.46	68.58	71.66	70.9
2	1431335	Y Cao	31.93	37.52	40.7	36.7167
3	1525760	HY Geng	28.57	27.65	24.6	26.94
4	1403347	XF Li	63.55	60.06	57.84	60.4833
5	1366592	XQ Wei	26.46	20.56	24.97	23.9967
6	1316211	JX He	53.58	48.76	60.83	54.39
7	1382129	FL Wu	3.36	5.98	6.36	5.23333
8	1453409	L Wang	9.59	10.04	8.49	9.37333
9	1573460	YM Zhao	66.52	73.9	71.06	70.4933
10	1515372	JH Guo	34.4	27.84	28.51	30.25
11	1392301	Y Dou	17.53	11.57	15.83	14.9767
12	1470237	XL Ye	37.95	46.84	38.92	41.2367
13	1380452	YQ Xu	50.43	39.79	44.9	45.04
14	1499057	BL Zhu	17.83	13.69	16.92	16.1467
15	1410596	JG Qu	25.7	29.05	31.74	28.83
16	1415659	JH He	42.64	47.32	38.54	42.8333
17	1343784	YX Wu	40.74	46.3	48.71	45.25
18	1338156	LE Zhang	11.98	13.12	17.11	14.07
19	1440579	R Pang	49.71	48.24	42.85	46.9333
20	1502097	LE Qiang	14.32	12.95	15.06	14.11
21	1644930	YX Wang	67.48	59.42	63.23	63.3767
22	1571781	HH Li	41.26	45.74	40.42	42.4733
23	1550744	J Zhang	37.63	29.54	34.33	33.8333
24	1318194	Y Deng	24.85	31.63	30.72	29.0667
25	1395635	AC Dong	5.31	7.94	4.82	6.02333
26	1421337	ZL Cai	12.75	11.9	16.12	13.59
27	1345555	CL Guo	42.53	47.92	40.02	43.49
28	1587066	F Xiao	49.63	43.67	42.5	45.2667
29	1411033	DM Yu	25.94	27.82	21.87	25.21
30	1646298	XY Qi	6.64	8.03	9.3	7.99
