# Supplementary material for: Immunity and Extracellular Matrix Characteristics of Breast Cancer Subtypes Based on Identification by T Helper Cells Profiling
Source: Front Immunol. 2022 Jun 20;13:859581. doi: 10.3389/fimmu.2022.859581 (PMC9251002; doi:10.3389/fimmu.2022.859581)
Supplement: Supplementary file 7 [file Table_4.xls]

Table S4. The clustering results of 64 TNBC samples from GSE31519 dataset
GSM782523	C1
GSM782524	C1
GSM782530	C1
GSM782531	C1
GSM782533	C1
GSM782534	C1
GSM782536	C1
GSM782540	C1
GSM782542	C1
GSM782544	C1
GSM782545	C1
GSM782548	C1
GSM782549	C1
GSM782550	C1
GSM782551	C1
GSM782552	C1
GSM782554	C1
GSM782557	C1
GSM782558	C1
GSM782559	C1
GSM782560	C1
GSM782561	C1
GSM782562	C1
GSM782563	C1
GSM782564	C1
GSM782566	C1
GSM782569	C1
GSM782570	C1
GSM782571	C1
GSM782572	C1
GSM782573	C1
GSM782574	C1
GSM782578	C1
GSM782580	C1
GSM782582	C1
GSM782584	C1
GSM782585	C1
GSM782586	C1
GSM782525	C2
GSM782528	C2
GSM782529	C2
GSM782532	C2
GSM782535	C2
GSM782537	C2
GSM782538	C2
GSM782539	C2
GSM782541	C2
GSM782543	C2
GSM782546	C2
GSM782547	C2
GSM782553	C2
GSM782555	C2
GSM782556	C2
GSM782565	C2
GSM782567	C2
GSM782568	C2
GSM782575	C2
GSM782576	C2
GSM782577	C2
GSM782579	C2
GSM782581	C2
GSM782587	C2
GSM782588	C2
GSM782589	C2
ID	Cluster
