# Supplementary material for: Immunity and Extracellular Matrix Characteristics of Breast Cancer Subtypes Based on Identification by T Helper Cells Profiling
Source: Front Immunol. 2022 Jun 20;13:859581. doi: 10.3389/fimmu.2022.859581 (PMC9251002; doi:10.3389/fimmu.2022.859581)
Supplement: Supplementary file 8 [file Table_5.xls]

Table S5. The fraction of 22 kinds of immune cells in TIME of samples from TCGA
id	B cells naive	B cells memory	Plasma cells	T cells CD8	T cells CD4 naive	T cells CD4 memory resting	T cells CD4 memory activated	T cells follicular helper	T cells regulatory (Tregs)	T cells gamma delta	NK cells resting	NK cells activated	Monocytes	Macrophages M0	Macrophages M1	Macrophages M2	Dendritic cells resting	Dendritic cells activated	Mast cells resting	Mast cells activated	Eosinophils	Neutrophils
TCGA-AN-A0XV	0.078721119	0	0.080580618	0.045650346	0	0.236893786	0	0.039362164	0.006077804	0.081206812	0	0.006184817	0	0.118650068	0.118636374	0.1020938	0.025389546	0	0.060552748	0	0	0
TCGA-AC-A62V	0.027015754	0	0.00447951	0.042836079	0	0.080435521	0	0.006729993	0.01242901	0	0	0.012385361	0	0.405839623	0.009012843	0.288205008	0	0	0.110631298	0	0	0
TCGA-D8-A1XY	0.034097517	0	0.069980021	0.000460323	0	0.079728038	0	0.03899734	0.002285371	0	0	0.023745026	0	0.202262095	0.037974713	0.276405624	0.03588234	0.002098825	0.196082768	0	0	0
TCGA-AR-A1AV	0.053119277	0	0.046418575	0	0	0.09060505	0	0.016019906	0.007774796	0	0.002006673	0	0	0.488206618	0.0300683	0.192273615	0.010229694	0	0.060807271	0	0.002470225	0
TCGA-AO-A0J5	0.021571499	0	0.142698976	0.089615893	0	0.173167033	0	0.018449919	0.016488554	0	0	0.010376301	0.018492696	0.22267941	0.013329948	0.177004933	0	0	0.096124839	0	0	0
TCGA-AN-A0FJ	0.043186347	0	0.001231365	0.053249027	0	0.213433411	0	0.087580014	0.005218875	0.029974257	0	0.001649072	0	0.301765973	0.135600421	0.09043409	0.012814541	0	0.023862608	0	0	0
TCGA-A8-A08A	0.011301067	0	0.007896853	0.004193521	0	0.138698194	0	0.078405841	0.033922888	0.003175211	0	0	0	0.360398577	0.084286399	0.244408864	0.00958838	0	0.019601363	0	0	0.004122844
TCGA-A8-A09T	0	0	0.021440974	0.031864564	0	0.156138992	0	0.019097813	0.010657861	0	0	0.042216204	0.142396362	0.115430977	0.093669376	0.307463611	0.023676467	0	0.02024487	0	0.000823153	0.014878775
TCGA-AR-A1AU	0.006871179	0	0.132025447	0.131310795	0	0.208709058	0	0.009134442	0.008054601	0	0	0.008206448	0.032241543	0.110660963	0.060352917	0.151435922	0.018208811	0	0.122787874	0	0	0
TCGA-B6-A0RH	0	0	0.230435234	0.022338059	0	0.074983812	0	0.058502503	0.005474746	0.00830416	0	0.037370356	0	0.209439281	0.138055161	0.123202005	0	0.012856709	0.079037972	0	0	0
TCGA-A2-A0CS	0	0.002275503	0	0.027155804	0	0.157959074	0	0.020456585	0.071584829	0	0.019122344	0	0.007953138	0.022448299	0.003036908	0.087135617	0.331148299	0.053270205	0.196453396	0	0	0
TCGA-A2-A0YJ	0.002263697	0	0	0.10010099	0	0.116481264	0	0.020071041	0.025629308	0	0.022827786	0	0	0.597437433	0.039454863	0.058777638	0	0	0	0.016955982	0	0
TCGA-S3-A6ZG	0.033143043	0	0.101064687	0.046975342	0	0.261050316	0.007138332	0.009069279	0.008364315	0	0	0.031706391	0.010299371	0.056704098	0.084714824	0.128746897	0.0408218	0	0.173534315	0	0.005559588	0.0011074
TCGA-E2-A1L8	0.05221444	0	0.061368318	0.023478806	0	0.255608004	0	0.02549934	0.00350162	0.034903868	0	0.003327426	0	0.008625417	0.119445929	0.036217445	0.328071535	0	0.047737851	0	0	0
TCGA-AN-A0AS	0.03700673	0	0.005409549	0.022888723	0	0.021562789	0	0.025082578	0.034819407	0	0	0.008683646	0	0.627199306	0.026503699	0.125383957	0	0	0.054724199	0	0	0.010735416
TCGA-B6-A0WW	0.037130375	0	0.115962921	0	0	0.166642683	0	0.06850452	0.024691883	0.006552127	0	0.006846926	0	0.168731082	0.141001133	0.185242902	0.000130113	0	0.078563336	0	0	0
TCGA-A2-A04W	0.031545956	0	0.141534356	0.011212511	0	0.146205984	0	0.017275205	0.014740053	0	0	0.003782598	0	0.396981307	0.040034865	0.151230963	0	0	0.045456202	0	0	0
TCGA-E9-A295	0	0	0.147796481	0.082011462	0	0.104555178	0	0.015263408	0.03650177	0	0	0.018926348	0	0.073903383	0.151594117	0.141591084	0.050291144	0	0.177565625	0	0	0
TCGA-BH-A1EX	0.054372593	0	0.027360808	0.0401714	0	0.13345583	0	0.058770872	0.006348031	0.025458913	0	0	0	0.362186602	0.070207922	0.206399632	0	0	0	0.00672486	0	0.008542536
TCGA-AR-A24M	0.047398631	0	0.072953475	0	0	0.106892559	0	0.032232724	0	0.020395506	0	0.016428357	0.017206836	0.190777078	0.042447733	0.235868519	0	0	0.205552672	0	0	0.011845911
TCGA-AC-A2QJ	0	0.014709203	0	0.052353703	0	0.019167115	0	0.033941236	0.049457008	0.000548214	0.019034413	0	0.018596337	0.340457665	0.032562532	0.369888901	0.011105766	0	0.038177908	0	0	0
TCGA-BH-A0BD	0.013652745	0	0	0	0	0.293164032	0	0.040515641	0.014224692	0.068758098	0	0	0	0.125126922	0.204453554	0.113534097	0.012473431	0	0.114096787	0	0	0
TCGA-BH-A5IZ	0.013167064	0	0.060617286	0.049274822	0	0.062678606	0	0.012887268	0.026652085	0	0	0.015374752	0.006510214	0.463500696	0.02396916	0.177972865	0	0.069894171	0	0	0	0.017501012
TCGA-S3-AA11	0.0465474	0	0.039022437	0.012462489	0	0.100229277	0	0.025916997	0.017046122	0	0	0.020219404	0	0.409041147	0.038415729	0.128983876	0	0	0.162115122	0	0	0
TCGA-A7-A26J	0.080931884	0	0.049874743	0	0	0.160536245	0	0.04690947	0	0.046301941	0	0.019920985	0.0288255	0.159660958	0.031590826	0.280780598	0.004966117	0.014201537	0.072059355	0	0	0.00343984
TCGA-AN-A0FK	0.083555946	0	0.163995315	0.038099283	0	0	0	0.01576436	0.055560547	0.023017135	0	0.01980257	0	0.313607824	0.083564619	0.138795751	0	0	0.06423665	0	0	0
TCGA-BH-A0DO	0.123655524	0	0.101488887	0.046751965	0	0.072332799	0	0.052525074	0	0.018874395	0	0.01820736	0	0.378033208	0.035713024	0.085484033	0	0	0.06693373	0	0	0
TCGA-BH-A1FD	0.005626565	0	0.090517808	0.024405925	0	0.139502715	0	0.006864282	0.047841779	0	0	0.024220996	0	0.325374397	0.085431137	0.236644539	0.001040273	0	0	0.007848721	0	0.004680862
TCGA-AC-A23C	0.06618124	0	0.100042526	0.135907436	0	0.133460212	0.012867764	0.052543051	0.018789151	0.008774258	0	0	0.027459689	0.038579753	0.136188488	0.169094443	0.010671065	0.02408057	0.065048238	0	0	0.000312114
TCGA-BH-A0HP	0.076559694	0	0.079346069	0.080045068	0	0.25028333	0	0.016343431	0.031720871	0	0	0.000108653	0.041378554	0	0.109034604	0.232286423	0.017881112	0.000901595	0.064110596	0	0	0
TCGA-A2-A0D4	0.074142998	0	0.099837666	0.01110624	0	0.217898631	0	0.019452661	0.009107926	0	0	0.016063176	0.002422006	0.082790471	0.066424205	0.239726099	0.003926763	0	0.157101157	0	0	0
TCGA-E2-A1L9	0.002390347	0	0	0.007026392	0	0.003737594	0.005126944	0.036788159	0.051132375	0.00881832	0.015432366	0	0	0.606915825	0.045738842	0.159930114	0	0	0.056962722	0	0	0
TCGA-BH-A1F2	0.005501517	0	0	0	0	0.168580408	0	0.040851966	0.004263856	0	0	0.046908743	0	0.442384682	0.005506315	0.197244327	0	0	0.084063368	0.004694817	0	0
TCGA-AN-A04C	0.01518187	0	0.110492697	0.083600893	0	0.170799967	0.000701096	0.034576646	0.007024462	0.054187804	0	0	0.003724153	0.081859259	0.156236725	0.25042481	0.010742341	0	0.020447275	0	0	0
TCGA-A2-A25C	0.090854126	0	0.071246477	0.03282254	0	0.291822849	0.007800221	0.026147122	0	0.021944677	0	0	0	0.097353535	0.117893902	0.151077214	0.044898553	0	0.046138784	0	0	0
TCGA-AQ-A1H2	0.000551644	0	0.044463029	0.019229719	0	0.155013514	0.002709896	0	0.024510943	0	0.020455267	0.00081379	0.143980312	0.005084692	0.076586544	0.42252076	0.000636938	0	0.079193906	0	0	0.004249046
TCGA-A2-A04V	0.027096165	0	0.021232743	0.039697209	0	0.137337665	0	0.011717757	0.032546797	0	0	0.044489257	0.006872265	0.323549121	0.047100454	0.099949972	0.035168869	0	0.173241725	0	0	0
TCGA-BH-A0AV	0	0	0.03053062	0	0	0.043915195	0	0.011544744	0.020897086	0.009489284	0	0	0	0.685925619	0.031940637	0.136283203	0.001977431	0	0.027496183	0	0	0
TCGA-AO-A12C	0.068708286	0	0.131842985	0	0	0.060326864	0	0	0.035800101	0.030247777	0	0.010370575	0	0.345281597	0.046093581	0.186394612	0	0	0.084933622	0	0	0
TCGA-OL-A5D8	0	0.018453663	0.035654878	0.074898671	0	0.182255462	0	0.086089337	0.058848954	0	0	0.024412351	0	0.227804743	0.090822655	0.132001156	0.011402816	0	0.057355313	0	0	0
TCGA-E9-A5FL	0.000499762	0	0	0.02534535	0	0.151639501	0.014077699	0.021472324	0.026062199	0	0	0.027826777	0.003754752	0.068347437	0.078329826	0.423679353	0.083721261	0.051367193	0.023876565	0	0	0
TCGA-A7-A26I	0.001627302	0.003721359	0.001101396	0	0	0.160767106	0	0.004986538	0.043929158	0	0	0.02401186	0	0.398445846	0.002024006	0.290609183	0	0	0.068776246	0	0	0
TCGA-LL-A50Y	0.032968415	0.010477981	0.076487456	0.092007831	0	0.12500076	0	0.011686583	0.041104993	0	0	0.010957972	0.017734815	0.165389776	0.040067161	0.11895706	0.157371259	0	0.09978794	0	0	0
TCGA-AN-A0FX	0.041572025	0	0.049537293	0.022708362	0	0.171482366	0	0.030971666	0.042468487	0.021419503	0	0.002545609	0	0.338928735	0.134208435	0.114753921	0.004784105	0	0.024619493	0	0	0
TCGA-AC-A23H	0.022900305	0	0.025941083	0.024594619	0	0.11027584	0	0.042388605	0.019068039	0	0	0.012970373	0	0.454365074	0.061827056	0.121815891	0.019769528	0	0.071798805	0	0	0.012284783
TCGA-A7-A0CE	0.057097498	0	0.067024338	0.093056951	0	0.066465563	0	0.044490581	0.039756667	0	0.006696628	0.0210963	0	0.263550357	0.10810838	0.139147754	0	0.038502826	0.055006155	0	0	0
TCGA-A2-A0EV	0.035948184	0	0.043875089	0.079997175	0	0.091407459	0	0.037274358	0.025726264	0.01909321	0	0	0	0.358626194	0.075141762	0.174229703	0.003741858	0	0.054938745	0	0	0
TCGA-UL-AAZ6	0	0	0.045411277	0.025456351	0	0.161437129	0	0.002053457	0.018172702	0	0	0.040467119	0	0.299229489	0.051155245	0.313549886	0	0	0.043067344	0	0	0
TCGA-AR-A0TW	0.015988965	0	0.163517743	0.115137361	0	0.051479822	0.099431799	0.018359868	0.005675805	0.046683814	0	0.050366995	0	0.050040653	0.101963779	0.173657429	0.007150333	0	0.100545635	0	0	0
TCGA-E2-A576	0.004760719	0	0.143684858	0.096167532	0	0.131414572	0	0.055281725	0.079680318	0	0	0.07724603	0.007274847	0.064013142	0.069823436	0.066358341	0.002026157	0.002285173	0.199983152	0	0	0
TCGA-A8-A07S	0.064846985	0	0.036560531	0	0	0.108235847	0	0.043116427	0.02873343	0	0	0.01860796	0.076876094	0.266488666	0.050627567	0.254452936	0	0	0.049586988	0	0	0.001866568
TCGA-C8-A12P	0.028847723	0	0.096888769	0.033874478	0	0.160083401	0	0.041107569	0.035128963	0.000590696	0	0.025780397	0.000537932	0.19480659	0.090958436	0.215928212	0.000150869	0.012327406	0.062988559	0	0	0
TCGA-EW-A1PF	0.037221431	0	0.159752491	0	0	0.142051548	0	0.0155127	0.009466075	0.010836269	0.013512191	0	0	0.248709235	0.141695714	0.151790553	0.01134293	0	0.058108864	0	0	0
TCGA-AN-A0XN	0.020006393	0	0	0.005494094	0	0.152186588	0	0.029758309	0.022168885	0.004145415	0.004620906	0	0	0.440193205	0.069931111	0.227146659	0	0	0	0.024348433	0	0
TCGA-E9-A1R5	0.080559756	0	0.078000634	0	0	0.150127744	0	0	0.035182745	0.021831237	0	0.006109369	0	0.284172671	0.084624325	0.162644596	0	0	0.094756494	0	0	0.00199043
TCGA-AR-A2LL	0.038512632	0	0.038132166	0.024099158	0	0.099386745	0	0.000353529	0.026846171	0	0	0.019264286	0.004345205	0.297863155	0.049252103	0.184763259	0.075990169	0	0.140375449	0	0	0.000815974
TCGA-A7-A0DB	0	0.007165361	0	0	0	0.201527074	0	0.004373574	0.004661226	0	0.006061475	0.029013415	0	0.475984542	0.019936625	0.094227869	0.033245494	0	0.123803345	0	0	0
TCGA-E2-A1IN	0.010801248	0	0.030591114	0.022483876	0	0.207059715	0	0	0.008702269	0	0	0.022731224	0.039065745	0.017627463	0.04411892	0.33975652	0.001064023	0	0.250006547	0	0	0.005991334
TCGA-PE-A5DD	0.009847001	0	0.061821777	0.212016629	0	0.174186468	0	0.034680766	0.025731005	0	0	0.03343014	0.011347673	0.088661026	0.125255239	0.034626504	0.015849091	0	0.17254668	0	0	0
TCGA-AR-A0U3	0.07481619	0	0.101996909	0	0	0.078437608	0.006421205	0.026283301	0.054760789	0	0.027963678	0	0	0.340444675	0.121572031	0.081744211	0.020058271	0	0.065501132	0	0	0
TCGA-D8-A27F	0.014877002	0	0.009476608	0.005220296	0	0.144065786	0	0	0	0	0	0.010512616	0.00484335	0.606246433	0.040765209	0.125240973	0	0	0.038751729	0	0	0
TCGA-AO-A0JI	0.061731293	0	0.085848017	0.061913757	0	0.137494535	0	0.001141249	0.005797782	0	0	0.041760531	0	0.015512423	0.050989654	0.041015389	0.001023135	0	0.495772236	0	0	0
TCGA-E2-A1IU	0.061550624	0.000949191	0.113053054	0.10724934	0	0.14798368	0	0.052100352	0.031077291	0.013999121	0	0.005173781	0.027270547	0.065747971	0.119881283	0.137425794	0.018397383	0	0.098140588	0	0	0
TCGA-BH-A18T	0.037547445	0	0	0.078489339	0	0.147488313	0.008162161	0.069118519	0.057763472	0	0	0.037450343	0	0.285358958	0.09998996	0.148430635	0	0	0.030200855	0	0	0
TCGA-E2-A15K	0.012842155	0	0.187738019	0	0	0.116780477	0	0.006811148	0.032269209	0	0.003718184	0.01271258	0.069650016	0	0.001808364	0.235149066	0.158023692	0.006524323	0.11219024	0.02670091	0.014751168	0.002330448
TCGA-BH-A201	0.034570156	0	0.032002061	0.020866754	0	0.016947227	0	0.05153775	0.004555463	0	0	0.005877519	0	0.643982506	0.044944326	0.086604367	0	0	0.058111869	0	0	0
TCGA-GM-A3XG	0.076579245	0	0.164740436	0.048629264	0	0.025405519	0	0.073566016	0.004872688	0.010000454	0	0.003068	0	0.357740642	0.038683774	0.167830898	0	0	0.028883063	0	0	0
TCGA-E9-A1R6	0.047351846	0	0.017390845	0.04126765	0	0.089357744	0	0.028005195	0.048875075	0	0	0.016088273	0	0.360655322	0.069512418	0.207930712	0	0	0.066409512	0	0	0.007155408
TCGA-AN-A041	0.004711216	0	0.044938413	0	0	0.15333473	0	0.02054338	0.033333904	0	0.014278297	0.006400774	0	0.419833175	0.104423745	0.095939154	0.017321278	0	0.084941935	0	0	0
TCGA-AR-A1AS	0	0.008041539	0.011844308	0	0	0.144962607	0	0.009568854	0.035141234	0	0.077655897	0	0	0.430007544	0	0.254880234	0	0.001318579	0.025988497	0	0	0.000590706
TCGA-AN-A049	0.015001683	0	0	0.072763239	0	0.143651113	0.001110961	0	0.100054908	0	0	0	0	0.30105592	0.126008944	0.178167486	0.016539616	0	0.045646129	0	0	0
TCGA-E9-A244	0.010907798	0	0.006430928	0.057123231	0	0.200510964	0	0.064689636	0.028995806	0.030175776	0	0	0	0.342737601	0.14443468	0.113156461	0	0	0.00083712	0	0	0
TCGA-B6-A0I6	0.091127862	0	0.022779363	0.072235668	0	0.122335524	0	0.030277983	0.053588644	0	0.000769045	0.011543845	0.001874099	0.373921535	0.038703483	0.128971503	0.03663891	0	0.015232537	0	0	0
TCGA-AC-A3YJ	0	0.002403021	0.004753192	0.031222691	0	0.156804093	0	0.020470661	0.026864784	0.007140736	0	0.012698129	0.00148761	0.123594418	0.044866075	0.437172033	0.059106693	0	0.071415864	0	0	0
TCGA-C8-A1HN	0.008802323	0	0.018493907	0.027344167	0	0.143991656	0	0.022535096	0.008414972	0	0	0.008091363	0	0.345397842	0.075217039	0.283105544	0	0	0.046666026	0	0.006973233	0.004966832
TCGA-E2-A156	0.004469234	0	0.08924005	0	0	0.076861642	0	0.043152689	0.019868601	0	0	0.053486022	0.004675737	0.120212165	0	0.333389217	0.030516734	0.030764908	0.182869852	0	0	0.010493148
TCGA-LL-A740	0.006919506	0	0.010286378	0.011616926	0	0.108770927	0	0.037930886	0.038225638	0	0	0.007850807	0	0.378659741	0.027402314	0.164444064	0.120962745	0.032248264	0.054681805	0	0	0
TCGA-AO-A0J8	0.067258241	0	0	0.002339557	0	0.106270996	0	0.040387931	0.089750551	0.013239967	0.022198516	0	0	0.457158018	0.082517877	0.038487915	0.007014786	0	0.073375647	0	0	0
TCGA-A7-A13E	0.052795492	0	0.002955768	0	0	0.494109216	0.032636398	0	0	0.047574479	0	0	0.005456536	0	0.100351867	0.211300425	0	0.015326131	0.020429282	0	0.017064407	0
TCGA-A8-A08J	0	0	0.117121019	0	0	0	0	0	0.049314339	0.049036871	0	0	0	0.372559332	0.051241168	0.269003108	0	0	0.091724162	0	0	0
TCGA-E2-A14T	0.023233308	0	0.022278993	0.003165027	0	0.09064583	0	0.01492493	0.008348936	0.022377014	0	0.008065855	0	0.653369616	0.039888396	0.077712329	0	0	0.035989764	0	0	0
TCGA-BH-A6R8	0.020394958	0	0.119282833	0.034418761	0	0.003983173	0.007924465	0.045631742	0.101204618	0	0.017750194	0	0.030084005	0.25757172	0.081506967	0.205194852	0.004398737	0	0.070652975	0	0	0
TCGA-GI-A2C8	0	0	0.015886366	0.017503858	0	0.16152998	0	0.009622499	0.020824011	0.000584306	0.016892829	0	0	0.32942331	0.038023728	0.282396784	0	0	0.106114849	0	0	0.00119748
TCGA-BH-A0GY	0.032385954	0	0.013932253	0	0	0.102065741	0.033656691	0.02853396	0.016994986	0.031498715	0	0.00253457	0	0.419043413	0.129878742	0.092947361	0	0	0.094380786	0	0	0.002146827
TCGA-AN-A03X	0	0	0.061483128	0.040390926	0	0.179917073	0	0	0	0	0	0.042639742	0.064161589	0.005455403	0.079723413	0.268190474	0.006113605	0	0.230777691	0	0	0.021146956
TCGA-BH-A0HU	0.066529758	0	0.059639503	0.16488871	0	0.126225601	0	0.052330617	0.054417507	0	0	0.038373271	0.010389397	0.15908663	0.078605925	0.098538849	0.026553997	0.016592015	0.047828221	0	0	0
TCGA-BH-A0AZ	0.076335259	0	0.065815669	0.074173694	0	0.157226091	0	0.012757942	0.005082821	0.020862484	0	0	0	0.263800785	0.072826162	0.158974806	0.01558262	0	0.076561666	0	0	0
TCGA-D8-A1X6	0.011245799	0	0.012646628	0.03829508	0	0.056468248	0	0.056212579	0.003229805	0.019704969	0	0.032240447	0.105303536	0.105844463	0.028462411	0.471289634	0	0	0.052474364	0	0.006582037	0
TCGA-C8-A273	0.003006037	0	0.191878074	0.016444256	0	0.028924574	0.004294623	0.02098075	0.039153545	0.021775773	0.00415029	0	0	0.439374601	0.049878384	0.088906836	0	0.009283241	0.081949015	0	0	0
TCGA-BH-A0BJ	0.05838245	0	0.020910976	0.018257354	0	0.28059451	0	0.016129114	0.060011934	0	0.001484055	0.003874318	0.013167294	0.239591479	0.100606315	0.115003475	0.012060494	0	0.059926229	0	0	0
TCGA-E2-A572	0	0	0.257274612	0.096716578	0	0.089288523	0	0.001641323	0.035956049	0	0	0	0.023396075	0.125928647	0.058011651	0.125093471	0.00526097	0	0.181432101	0	0	0
TCGA-E9-A2JS	0.003238508	0	0	0.075205923	0	0.117955332	0.000222488	0.023163136	0.059517496	0	0	0.001826467	0	0.213669118	0.09402097	0.212532574	0.00548033	0	0.193167659	0	0	0
TCGA-E9-A22H	0.065570544	0	0.108636636	0.004928154	0	0.151014255	0.03159498	0.012524972	0.009204526	0.066102227	0	0	0	0.033743033	0.126584145	0.173581413	0.036574246	0	0.148821434	0	0.031119437	0
TCGA-LL-A7T0	0.009663418	0	0.105190856	0.031550703	0	0.070907031	0	0.029331882	0.093465866	0.051160055	0	0.019116044	0	0.280526274	0.075862252	0.193310224	0	0	0.039915395	0	0	0
TCGA-BH-A6R9	0.014306946	0	0.002040225	0.020081611	0	0.1439398	0	0.000961839	0.037806599	0.018569888	0	0.035378747	0	0.237495821	0.084778357	0.197089085	0.086438138	0	0.119209458	0	0	0.001903485
TCGA-EW-A2FR	0.004337792	0	0.052506617	0.011003257	0	0.058675566	0.005660359	0.018967422	0.038934844	0.019503856	0	0.011793597	0	0.438100173	0.087286989	0.158028738	0.006267021	0	0.088933768	0	0	0
TCGA-D8-A1XT	0.005310702	0	0	0	0	0.071790377	0.005258801	0.074328732	0.027195101	0.017572789	0.005271954	0	0	0.362559866	0.139734979	0.265202808	0	0	0.024758744	0	0	0.001015145
TCGA-A2-A0CP	0.004444418	0	0.156712493	0.039694581	0	0.174215777	0	0.00355256	0.023940322	0	0	0.049540929	0.010996783	0.070006852	0.069958163	0.112060897	0.01140515	0	0.273471075	0	0	0
TCGA-B6-A0RM	0.030245055	0	0.044970894	0.026906465	0	0.218565197	0	0.025129404	0.01247487	0.022157696	0	0.02626817	0.005720187	0	0.068319265	0.080691321	0.098316331	0	0.340235145	0	0	0
TCGA-E2-A105	0.053571713	0	0.077098763	0.065467881	0	0.065105453	0	0.040904749	0.033665805	0	0	0.015641537	0	0.414680905	0.074726688	0.124604437	0.005810843	0	0.028721226	0	0	0
TCGA-A7-A5ZX	0.017014857	0	0.146655635	0	0	0.097408352	0	0	0.036082658	0	0.021907193	0	0	0.228115168	0.023053553	0.207625712	0	0	0.222136871	0	0	0
TCGA-A1-A0SD	0.0630417	0	0.051304682	0.022639802	0	0.212084526	0	0.032660493	0.037004545	0.007398508	0	0.002226249	0	0.120297154	0.155237127	0.148406972	0.021078615	0.012283241	0.114336386	0	0	0
TCGA-AN-A0FL	0.072102978	0	0.024837159	0	0	0.174553285	0	0.027338615	0.026692234	0.008285414	0	0.024738094	0.01392029	0.391426077	0.061176143	0.159084557	0	0.013192611	0.002652544	0	0	0
TCGA-AO-A03T	0.030690474	0	0.096576484	0.054969392	0	0.156815666	0	0.028654196	0.041703022	0	0	0.094111477	0.001421253	0.238505051	0.133512514	0.040572036	0.014553697	0	0.067914738	0	0	0
TCGA-AN-A0AK	0.024130514	0	0.08797074	0.081690079	0	0.11707647	0.006267116	0.04697037	0.031849507	0.010435952	0	0.014335134	0	0.255358611	0.073502483	0.221853338	0.004885679	0	0.023674006	0	0	0
TCGA-BH-A0DZ	0.008009637	0	0.078146008	0	0	0.153728987	0.005668637	0.007482995	0.019936338	0.015873217	0	0.010364114	0	0.24844573	0.142346246	0.273975002	0.009323577	0	0.021273139	0	0.005426373	0
TCGA-AR-A2LR	0.051510768	0	0.025423902	0.031158108	0	0.122419043	0	0.018347048	0.001739305	0.011497082	0	0.000341589	0.009800517	0.162350638	0.07832034	0.373054477	0	0	0.067315664	0	0.046721519	0
TCGA-AQ-A0Y5	0.05753723	0	0.049678048	0	0	0.052445769	0	0.000636077	0.004683664	0	0	0.01937343	0	0.379512511	0.048745405	0.287367019	0	0	0.076929268	0	0	0.023091578
TCGA-E9-A3Q9	0	0	0.14356689	0.03926303	0	0.147035329	0	0.004344775	0.004651003	0	0	0.06057818	0.017517843	0	0.077958246	0.351746299	0.02777308	0	0.120854772	0	0	0.004710554
TCGA-AR-A5QN	0.073372743	0	0	0.034325171	0	0.304430093	0.002068892	0	0.014074874	0	0.057414635	0	0.019042129	0.032094602	0.121410737	0.198294439	0.006466778	0	0.137004908	0	0	0
TCGA-A8-A08B	0.028770019	0	0.196042195	0.087867377	0	0.128997073	0.017731948	0.072498697	0.028999979	0.006639801	0	0.0403428	0	0.122707666	0.113689126	0.08135727	0	0.015664001	0.055527894	0	0	0.003164155
TCGA-BH-A18N	0	0	0.051183192	0	0	0.156324869	0	0.015234776	0.034169699	0	0	0.021687111	0	0.317119131	0.019978977	0.29880629	0	0	0.078268406	0	0	0.007227549
TCGA-BH-A18J	0	0	0	0.000278113	0	0.104503289	0	0.025419859	0.0459484	0	0	0.015109923	0	0.441943606	0.056224245	0.261550038	0	0	0.049022527	0	0	0
TCGA-D8-A73X	0.034039186	0	0.0572273	0.037250551	0	0.078048841	0	0.030225692	0.012896109	0	0	0.017223016	0	0.401807477	0.033032687	0.180779097	0.011260249	0	0.106209795	0	0	0
TCGA-A8-A082	0.000173674	0	0.067344845	0	0	0.227848786	0.011969276	0.006595739	0.029678829	0	0.109422018	0	0.014269954	0.218249691	0.032154663	0.219542989	0.013967039	0	0.039501885	0	0	0.009280614
TCGA-E2-A15D	0.061564998	0	0.062051791	0.120619638	0	0.182015754	0	0.067249973	0	0.013906712	0	0.012866526	0	0.169301592	0.113897438	0.118551231	0.0171478	0	0.060826547	0	0	0
TCGA-A7-A3J0	0.025646268	0	0.061121479	0.033786981	0	0.145657503	0	0.070871931	0.04703859	0	0	0.047911483	0	0.276796203	0.20565072	0.0358264	0.015759265	0	0.033933177	0	0	0
TCGA-C8-A26V	0.006848255	0	0	0	0	0.276337995	0	0	0.063312652	0	0.024499678	0	0	0.20727776	0.142149539	0.14292516	0.046821274	0	0.089827688	0	0	0
TCGA-AN-A0FZ	0.059968084	0	0.035270368	0.023091229	0	0.098810479	0	0.020564456	0.03733289	0	0	0	0	0.429935073	0.051582852	0.215487937	0	0	0.023411706	0	0	0.004544926
TCGA-LL-A6FR	0.000361732	0	0.022965411	0.013203526	0	0	0	0.00550106	0.052687396	0.003709777	0.021952084	0	0	0.666846029	0	0.187476624	0	0	0.02529636	0	0	0
TCGA-OL-A66J	0.02842454	0	0.042836718	0.066499468	0	0.070510732	0	0.036740999	0	0.014308392	0	0.027534986	0	0.424035559	0.041853396	0.156600012	0.010983426	0	0.074650533	0	0	0.005021242
TCGA-BH-A1FR	0.055527109	0	0.050498279	0.077830061	0	0.172043552	0	0.031155427	0.010549542	0.010899264	0	0	0.003360812	0.280129148	0.106372446	0.19173659	0	0	0.009897769	0	0	0
TCGA-BH-A0H7	0.035086645	0	0.02937495	0.00226886	0	0.086218634	0	0	0.030360677	0.010987703	0	0.022326046	0	0.351369636	0.171733629	0.125896076	0.020097406	0	0.114279736	0	0	0
TCGA-BH-A1FN	0.067908859	0	0.009304992	0	0	0.082854905	0.009190424	0.062258028	0.016360755	0	0.022696586	0	0	0.511201982	0.08664709	0.097488234	0	0	0.017215812	0	0	0.016872333
TCGA-A7-A3RF	0.089003704	0	0.156746384	0	0	0.075180833	0	0.000645555	0.044409619	0	0.01143673	0.013388438	0	0.248394801	0.032971348	0.165546152	0	0	0.155810386	0.006466049	0	0
TCGA-E9-A1NG	0.005321635	0	0	0.021990199	0	0.130694416	0	0	0.024060999	0	0	0.036509403	0	0.197623591	0.019491027	0.505138675	0.003600817	0	0.050658856	0	0	0.004910384
TCGA-D8-A1XB	0	0	0.047447686	0.024347266	0	0.114453092	0	0.038407052	0.025838412	0	0	0.046556097	0	0.152894167	0.050749152	0.163935269	0.025207282	0	0.310164526	0	0	0
TCGA-A2-A0CX	0.004205808	0	0	0.027139303	0	0.217240617	0	0.007241822	0.032960926	0	0	0.04133857	0	0.281670817	0.08273055	0.190871081	0.002593451	0	0.112007055	0	0	0
TCGA-AC-A7VC	0.010915745	0	0.008156421	0.005520719	0	0.105016801	0.013191352	0.046276501	0.031285758	0	0.017405439	0	0.010894934	0.52546698	0.016377841	0.128562317	0.075778118	0	0.000125859	0.005025212	0	0
TCGA-AC-A3EH	0.019226928	0	0.036593733	0.069159418	0	0.137737008	0	0.025739093	0.016126228	0	0	0	0	0.417923821	0.057282483	0.158288326	0	0	0.060468132	0	0	0.001454832
TCGA-EW-A1P3	0.088370589	0	0.082670129	0.034775751	0	0.192245709	0	0.07790754	0	0.005890914	0	0.03526241	0	0.02299184	0.124147942	0.128706021	0.038247535	0	0.156684736	0	0.00947351	0.002625374
TCGA-A2-A25B	0.006391285	0	0.010406871	0.065381364	0	0.235421821	0	0.006143784	0.011969307	0	0.001377385	0	0.003047141	0.193594047	0.136650385	0.212071561	0.033374796	0	0.076741604	0	0	0.007428648
TCGA-BH-A0E0	0.018724155	0	0.004717521	0.050142837	0	0.137568215	0	0.092364461	0.107083781	0	0	0.024692538	0.011104741	0.009302818	0	0.100288675	0.300895333	0.113270251	0.029844673	0	0	0
TCGA-D8-A1X9	0.018490983	0	0.026106974	0.078129561	0	0.218083077	0.017288555	0.036004704	0.045049681	0	0.008299109	0	0	0.191030081	0.096116984	0.202040663	0.001401863	0.008451129	0.047376602	0	0	0.006130034
TCGA-A7-A0CJ	0.060529237	0	0.022260221	0.033209736	0	0.214297024	0.030320304	0.06952003	0.041428952	0	0.023487168	0	0	0.272452291	0.06646632	0.086741429	0.012592553	0.014491765	0.043972843	0	0	0.008230129
TCGA-B6-A40C	0.000658702	0.006416035	0.046597095	0.065386386	0	0.140258406	0	0	0.105593203	0	0	0.026040053	0.018442745	0.07750312	0.111335128	0.248399363	0.013318572	0	0.140051193	0	0	0
TCGA-GM-A3NW	0.02234146	0	0.101025158	0.059857271	0	0.223664035	0	0.018964276	0.018379445	0	0	0.052708158	0.017930299	0.036858142	0.112338852	0.08484839	0.018920969	0	0.232163545	0	0	0
TCGA-BH-A0E1	0.001685489	0	0.027965818	0	0	0.158455007	0	0	0.009445532	0	0.079316895	0	0.000500485	0.495610394	0	0.169636219	0	0.000422803	0.056961357	0	0	0
TCGA-AO-A0JD	0.063200504	0	0.015947537	0.103905967	0	0.156079472	0.030925115	0.064480468	0.036041499	0.001061998	0	0.017631776	0.00341894	0.114024646	0.116266996	0.134487685	0.081545438	0	0.060981958	0	0	0
TCGA-A2-A4S1	0.001979685	0.002232896	0	0.00525484	0	0.085179308	0	0.007491022	0.004460959	0	0.011903724	0.019687167	0	0.213100336	0.042927416	0.564209437	0.004643402	0	0.034971072	0	0	0.001958738
TCGA-A2-A04N	0.085902242	0	0.079650202	0.047216014	0	0.131244119	0	0.046473605	0	7.89E-05	0	0.018411709	0	0.203380871	0.07385832	0.163816624	0.010029725	0	0.1399377	0	0	0
TCGA-A8-A07O	0.00729504	0	0	0.032601649	0	0.148248357	0.017219221	0.032571282	0.039677455	0	0.014611221	0	0	0.572372662	0.026483843	0.064022747	0	0	0	0.044896524	0	0
TCGA-A8-A08Z	0.005184998	0	0	0.010183652	0	0.215822475	0	0.005873178	0.023795267	0	0	0.003281282	0.023884802	0.394012647	0.040086966	0.205518127	0.006652236	0	0.063836026	0	0	0.001868344
TCGA-B6-A0IA	0.052889968	0	0.002394188	0	0	0.045474515	0	0.084971613	0.047495598	0.098747222	0.023100147	0	0	0.423108871	0	0.101790422	0	0.099789294	0	0.01944644	0.000791722	0
TCGA-EW-A1J1	0.016745326	0	0.112945314	0.040268522	0	0.212254018	0.021886272	0.030227665	0.006090099	0.058975248	0	0	0	0.117220154	0.145787243	0.180510477	0.032510664	0	0.024578997	0	0	0
TCGA-E9-A1RE	0.051980711	0	0.098103194	0.012195276	0	0.18916431	0.000764351	0.036188199	0.034463351	0.030524191	0	0.002766567	0	0.213481647	0.043142544	0.127179867	0	0	0.16004579	0	0	0
TCGA-EW-A6SD	0.007241394	0	0.188757727	0.003948763	0	0.214745759	0.002548294	0.031303168	0.031793372	0.007531433	0	0.020307288	0.001988738	0.141671932	0.154965546	0.106984301	0.020227211	0	0.065477428	0	0.000507646	0
TCGA-AR-A24Z	0.095541668	0	0.08592226	0	0	0.092369472	0	0.041175511	0.036320904	0.033193751	0	0	0	0.325586802	0.036962426	0.24319411	0	0	0.002039054	0	0	0.007694041
TCGA-EW-A6SC	0.057652268	0	0.062559231	0.021187649	0	0.149746778	0	0.044013999	0.002706631	0.00099398	0	0.006838072	0.002484927	0.112912198	0.054743417	0.152586763	0.111636377	0	0	0.203832066	0.015093989	0.001011655
TCGA-S3-A6ZH	0.039757834	0	0.111869559	0.081093857	0	0.1416177	0	0.03835491	0.032661553	0.001171592	0	0.052985648	0.01836249	0.025073139	0.131555681	0.124689285	0.049719692	0	0.151087061	0	0	0
TCGA-D8-A1XF	0.047530858	0	0.215120343	0.039882039	0	0.044072997	0	0.041856844	0.027736574	0	0	0.02126125	0	0.209493336	0.085111708	0.178264528	0.018180101	0	0.068693378	0	0	0.002796045
TCGA-E9-A1RB	0.047942312	0	0	0.020253374	0	0.067794319	0	0.062870946	0.025989968	0.003874214	0	0	0	0.506725475	0.062318581	0.15617274	0.035449041	0	0.001872473	0.008736557	0	0
TCGA-C8-A12X	0.039869994	0	0.088231955	0.078724638	0	0.107709677	0	0.014995491	0.023544018	0	0.010867385	0.001704046	0	0.230128239	0.031128506	0.270605757	0	0	0.044705644	0	0	0.05778465
TCGA-BH-A0DS	0.003427749	0	0.08746704	0.015868868	0	0.061664387	0	0.036767211	0.007244486	0.056295093	0	0.037333577	0	0.415989241	0.07699557	0.113187967	0.010568382	0	0.070272455	0	0.006917975	0
TCGA-E2-A10A	0.034671987	0	0.050558661	0	0	0.167699989	0	0	0.042761625	0	0	0.007521543	0	0.439047268	0.044543807	0.196723417	0	0	0.016471702	0	0	0
TCGA-A2-A0D1	0.053534952	0	0.147467136	0.044895255	0	0.150885655	0	0.063298977	0.020845461	0	0	0.010041897	0	0.304355437	0.079033226	0.109050766	0	0	0.016591239	0	0	0
TCGA-JL-A3YX	0.007729917	0	0.252128638	0.135683918	0	0.115815723	0	0.013248145	0.005708798	0	0	0.000858528	0.013322124	0.084291148	0.012966462	0.112565508	0.000235485	0	0.236400751	0.009044855	0	0
TCGA-PE-A5DC	0.072280102	0	0.050017154	0.06773461	0	0.199191263	0	0.012983441	0.045635192	0	0	0.032641985	0	0.230071361	0.101176546	0.122283026	0	0	0.06598532	0	0	0
TCGA-D8-A1XA	0.02658864	0	0.021827747	0.028714291	0	0.107827702	0	0.01967644	0.028993847	0	0	0.013200623	0	0.392007253	0.062443275	0.165792942	0	0	0.119152416	0	0	0.013774822
TCGA-A8-A097	0.043952855	0	0.017460468	0.039940857	0	0.120420591	0	0.025615784	0.02305084	0	0.000321242	0.002304203	0	0.369665697	0.079769697	0.188923967	0.005920501	0	0.080125976	0	0	0.002527321
TCGA-AR-A1AY	0	0.002563743	0	0.005447925	0	0.118825958	0	0.015020042	0.041051453	0	0	0.065691375	0	0.594501831	0.050209491	0.088896604	0	0	0.017791579	0	0	0
TCGA-D8-A1XZ	0	0	0.13936776	0.047349179	0	0.22771746	0	0.012789844	0.03454596	0	0	0.043841241	0.009676995	0.108833587	0.093403619	0.161736292	0.0102895	0	0.110448563	0	0	0
TCGA-BH-A1EV	0.002537281	0.00052788	0.015585895	0	0	0.308679695	0	0.008616353	0.062615867	0	0.022291003	0.04075678	0.013635279	0.368360111	0.003168325	0.132217178	0	0.004542353	0.016466	0	0	0
TCGA-B6-A0IO	0.011467016	0	0	0.08205989	0	0.233789375	0.002214934	0.065226804	0.024362677	0	0	0	0.02433533	0.184539367	0.211796861	0.118044026	0.020692223	0	0.0142487	0	0.007222797	0
TCGA-B6-A0IM	0.001384175	0.000651551	0	0.052351948	0	0.168191249	0	0.037762688	0.011507746	0	0.032259112	0	0.00183284	0.390795662	0.054956835	0.178087096	0	0	0.070219098	0	0	0
TCGA-B6-A0RI	0.037953706	0	0.045127708	0.013848677	0	0.122019156	0	0.01626609	0.03043249	0	0.016373316	0	0	0.361615742	0.042685876	0.237010229	0.025618231	0	0.051048778	0	0	0
TCGA-E9-A1NA	0.00236264	0	1.18E-05	0.009139719	0	0.145512288	0	0.019245177	0.03211972	0	0	0.020645699	0.082940771	0.252103806	0.038106172	0.313518494	0.002390685	0.036573844	0.039127925	0	0	0.006201241
TCGA-AC-A5XU	0	0	0.21856779	0.097492501	0	0.125996778	0	0.018263303	0.026180835	0	0	0.026302929	0	0.261266742	0.069682034	0.108195778	0	0	0.048051309	0	0	0
TCGA-BH-A18K	0.034870085	0	0.042031401	0.00488779	0	0.072784599	0	0.04975789	0.040720791	0	0	0.027042523	0	0.336349113	0.063472769	0.208922705	0.046294301	0	0.072866034	0	0	0
TCGA-OL-A66H	0.004445578	0	0.088008104	0.032947105	0	0.158643349	0	0	0.045519256	0	0.017759902	0.027648735	0.030145036	0.038598405	0.087049878	0.325613076	0.00861512	0	0.122955832	0	0	0.012050622
TCGA-AN-A03Y	0.021084596	0	0.021736605	0.154531136	0	0.225531813	0	0.054583139	0.052436144	0.043782592	0	0.007093904	0	0.056283139	0.113430018	0.115918732	0.031218232	0	0.102193673	0	0	0.000176276
TCGA-AQ-A54O	0.057355909	0	0.020414996	0.088125568	0	0.128214911	0	0.093222069	0.053671235	0.022436552	0	0.023901238	0	0.231183121	0.073070756	0.12528148	0.042817322	0	0.040304844	0	0	0
TCGA-AR-A0TY	0.080156127	0	0.150364716	0.018330894	0	0.115196165	0	0.015951742	0.013105474	0	0	0.003146877	0	0.258540115	0.025179668	0.230834735	0	0	0.089193487	0	0	0
TCGA-A8-A06Z	0	0	0.03495328	0	0	0.181028354	0	0.011360722	0.027969792	0	0	0.03064497	0	0.248731226	0.032720591	0.339807959	0.001761775	0	0.091021331	0	0	0
TCGA-OL-A5DA	0	0	0.123490148	0.213683432	0	0.124299243	0	0.074706231	0.030927592	0.032296545	0	0.034027438	0	0.052819997	0.113911986	0.109497107	0.005266406	0	0.085073875	0	0	0
TCGA-D8-A1JF	0.038914194	0	0.166939968	0.052003513	0	0.149965702	0.009541688	0.004246516	0.005913324	0.06763591	0	0	0	0.140422119	0.075076672	0.211458376	0.010044692	0	0.067837327	0	0	0
TCGA-AN-A0FT	0.005230706	0	0	0.105297317	0	0.157767906	0	0.039760305	0.00989319	0	0	0.042074817	0.013917692	0.178371778	0.134536161	0.188554976	0.026325511	0	0.09826964	0	0	0
TCGA-S3-A6ZF	0.10986275	0	0.046374526	0.085042332	0	0.222471607	0	0.032166501	0.018766184	0.004731995	0	0	0	0.112410818	0.111826382	0.147543243	0.030391141	0.012936389	0.065476132	0	0	0
TCGA-EW-A1PH	0.058841419	0	0.067626377	0.154302797	0	0.154078616	0.046654088	0.103677594	0	0.003711558	0	0	0	0.193897989	0.113800735	0.09064525	0.002040153	0.010102862	0.000620563	0	0	0
TCGA-AR-A256	0.053523361	0	0	0.029861013	0	0.137494922	0	0.069496541	0.037951709	0	0.007950121	0	0.011216578	0.308647179	0.060537041	0.094016553	0.080146738	0.10844619	0.000712054	0	0	0
TCGA-A7-A0DA	0	0.005630757	0	0	0	0.190798887	0	0.02097523	0.043295731	0	0.016584841	0	0	0.43616884	0.07571049	0.192800108	0	0.009824141	0.008210975	0	0	0
TCGA-AN-A0FV	0.014819884	0	0.01202021	0	0	0.021013555	0	0.013761181	0.03401219	0.025573309	0	0.015865832	0	0.492519402	0.048440635	0.216896545	0	0	0.105077254	0	0	0
TCGA-A7-A5ZV	0.015716583	0	0	0.100263243	0	0.024391107	0	0.024163881	0.021929196	0	0	0.050629593	0.06199079	0.342140493	0.030774957	0.162851437	0.051307024	0.048548735	0.060836778	0	0	0.004456181
TCGA-A8-A084	0.069539885	0	0.04094064	0	0	0.137757862	0	0.050636434	0.021638076	0.00158431	0	0.015667298	0	0.362343477	0.078909707	0.131947545	0.002452554	0	0.052474529	0	0	0.034107682
TCGA-A8-A095	0.055654259	0	0.037019641	0.067663127	0	0.189313823	0	0.052762749	0.011183502	0.01027275	0	0.021025937	0	0.150270814	0.072595749	0.155074238	0.027524815	0	0.148712131	0	0	0.000926467
TCGA-A8-A09R	0	0	0.010900445	0.017147361	0	0.078173882	0	0.052614104	0.068043128	0.004956152	0	0.018375578	0	0.386390539	0.146192754	0.140505238	0.007454376	0	0.069246444	0	0	0
TCGA-D8-A1XS	0.001704256	0	0	0.097531226	0	0.18365547	0	0.039160783	0.012711001	0	0	0.007496293	0.011852177	0.078411368	0.141359669	0.18716567	0.049713951	0	0.189238135	0	0	0
TCGA-C8-A131	0.022938614	0	0.03774188	0.078374688	0	0.11773455	0.013807375	0.040104323	0.005834484	0	0.005952165	0.01095499	0	0.486964934	0.027570369	0.124519669	0	0.003328223	0.022229353	0	0	0.001944381
TCGA-E2-A152	0.006231468	0	0.052118807	0.010857906	0	0.165249007	0	0.014945725	0.026935569	0	0.004587247	0	0	0.32397984	0.051945867	0.267965515	0	0	0.060308382	0	0	0.014874667
TCGA-AR-A0TP	0	0	0.000788998	0	0	0.048184979	0	0.01317328	0.042254978	0	0.035432853	0	0	0.655388862	0	0.19328595	0	0	0.007072757	0	0.004417344	0
TCGA-C8-A1HJ	0.092119171	0	0.037011205	0.111548191	0	0.135257657	0.067858651	0.047997842	0	0.033981197	0.014992674	0	0	0.11482878	0.189324334	0.081690816	0	0.04351923	0.029870252	0	0	0
TCGA-LL-A5YM	0.002821627	0	0.139199568	0.112787961	0	0	0	0.013344098	0.022465665	0.006141646	0.012760491	0	0.005006391	0.303208302	0.05343259	0.215232594	0.005467976	0	0.108131092	0	0	0
TCGA-AN-A0FY	0.07967505	0	0	0.055526577	0	0.132490355	0.004065532	0.039164036	0.014146554	0	0	0.011706739	0	0.33508165	0.104785721	0.165211719	0.015457599	0	0.042688467	0	0	0
TCGA-A7-A13D	0.06113846	0	0.010781744	0	0	0.046209934	0	0.011916482	0.020618886	0	0.009950483	0	0	0.755688826	0.000571026	0.031475685	0	0.047646079	0	0.004002395	0	0
TCGA-E9-A228	0	0	0.012017239	0.021051177	0	0.03718526	0	0	0.006889928	0	0.022795676	0	0	0.627312455	0.013922282	0.193351371	0	0	0.065474613	0	0	0
TCGA-AO-A03L	0.045324237	0	0.125055189	0.03889686	0	0.253316268	0	0.00123216	0.044600131	0	0	0.049563285	0.021828924	0.070825379	0.114748074	0.090399789	0.006577067	0	0.137632636	0	0	0
TCGA-A7-A3IZ	0.001612513	0	0.053132448	0	0	0.16865419	0	0	0.032212642	0	0.009093912	0.022235157	0.016124397	0.179711604	0.011408952	0.166775326	0	0	0.339038859	0	0	0
TCGA-C8-A27A	0.078273339	0	0.099330108	0.000597281	0	0.179418456	0	0.050457116	0.023472026	0	0	0.01569009	0	0.256785155	0.1402536	0.133630748	0	0	0.022092081	0	0	0
TCGA-EW-A1PD	0.044634205	0	0.027795122	0.026841169	0	0.118931139	0	0.002994528	0.020689019	0	0	0.004172109	0	0.478928646	0.062117437	0.112392264	0.02705014	0	0.073454221	0	0	0
TCGA-BH-A0HL	0.055618676	0	0.227422882	0	0	0.160414893	0	0	0.02837519	0	0.003108454	0.023883177	0	0.222320644	0.004355314	0.247811735	0	0	0.022647512	0	0.004041524	0
TCGA-BH-A208	0.050293837	0	0.138195061	0.094546004	0	0.156642616	0	0.023849473	0.016545696	0.010320499	0	0	0.021210902	0.064949055	0.069751891	0.221821358	0.004491654	0.025785183	0.101596772	0	0	0
TCGA-AO-A03N	0.0084808	0	0.030953101	0	0	0.059826652	0	0.028144533	0.049680991	0.012796837	0.016748079	0	0	0.581432371	0.037942205	0.087952815	0	0	0.086041616	0	0	0
TCGA-C8-A26Y	0.088639018	0	0.009886861	0.038730113	0	0.054122924	0	0.114828241	0.028848658	0	0	0.002537264	0	0.474283476	0.063471992	0.106415186	0	0	0.018236268	0	0	0
TCGA-A7-A13E	0.034592286	0	0.028649213	0.119907196	0	0.022840364	0	0.061451149	0.036029161	0	0	0.009642807	0	0.49588968	0.056722383	0.126491036	0	0.001798995	0.005985731	0	0	0
TCGA-A7-A0DB	0.021159727	0	0.034023875	0.0188385	0	0.063566006	0	0.002007132	0.001781805	0	0	0.011655145	0	0.507822019	0.029547469	0.152925057	0.070951201	0	0.085722065	0	0	0
TCGA-AN-A04A	0.031598939	0	0.156766662	0	0	0.171600321	0	0	0.017724226	0	0.010467698	0.001080815	0	0.378839157	0.06959603	0.08866992	0.003263745	0	0.070392487	0	0	0
TCGA-A8-A09W	0.032632707	0	0.06950183	0.067491887	0	0.229049845	0	0.015883476	0.009009946	0	0	0	0.066586347	0	0.071566091	0.30341535	0.000807493	0.001209346	0.132143491	0	0	0.00070219
TCGA-AO-A0JB	0.043497414	0	0.088684305	0.127684255	0	0.159046188	0	0.081603054	0.04855875	0	0	0.023801742	0.010749712	0.080985528	0.074119268	0.189896685	0.00852655	0.018518694	0.044327857	0	0	0
TCGA-B6-A402	0.031863426	0	0.024913928	0.037489513	0	0.063047497	0	0.017985154	0.031581498	0	0.007991385	0	0	0.599730795	0.075305643	0.102511556	0	0	0	0.007579605	0	0
TCGA-EW-A1IX	0.01222632	0	0	0.016359082	0	0.162118397	0	0.033124429	0.067217093	0	0	0.055911292	0.014755357	0.239389782	0.028060573	0.208544606	0.017419973	0	0.095471854	0.049401243	0	0
TCGA-B6-A0RU	0.056216477	0	0.015832869	0	0	0.196925545	0	0.046070848	0.009443307	0.041846338	0	0	0	0.221550022	0.138453113	0.162863123	0.082646887	0	0.028151471	0	0	0
TCGA-E9-A1NI	0.043952367	0	0.048346417	0	0	0.079481723	0	0.044451798	0.01355658	0.008013887	0	0.035210927	0	0.306992299	0.040295033	0.287721128	0.022327384	0	0.063607993	0	0	0.006042464
TCGA-D8-A27N	0.003191134	0	0.043492389	0.008824632	0	0.099930558	0	0.02371419	0.032793933	0	0	0.027845863	0	0.397852198	0.029495928	0.223924656	0.000204109	0	0.108730408	0	0	0
TCGA-BH-A18R	0.065880021	0	0.161084445	0.038369859	0	0.162244462	0.005294319	0.024311255	0.005268329	0	0	0.00592448	0.027724106	0.05384431	0.138832282	0.170224501	0.031600331	0	0.101713968	0	0.007683334	0
TCGA-GM-A2DL	0.013429473	0	0.02435506	0.018150699	0	0.132133447	0	0.034477805	0.023200712	0	0	0.025932689	0	0.183447262	0.050313918	0.339343461	0.061043004	0.015740812	0.074483931	0	0	0.003947727
TCGA-E2-A14Q	0.068966477	0	0.059071212	0.108802653	0	0.349055746	0	0.017592554	0	0.025672172	0	0.006020913	0.008433566	0.032396211	0.129029005	0.105480826	0.00789025	0	0.081588415	0	0	0
TCGA-OL-A5RW	0.021384539	0	0.054416874	0.021602951	0	0.169976793	0	0.060882659	0.067060326	0	0	0.008174041	0.02318607	0.20389342	0.118150392	0.137079547	0	0.081053165	0.029304709	0	0	0.003834514
TCGA-AO-A126	0.007674004	0	0.13505145	0.047852164	0	0.228403681	0	0.019174497	0.060894208	0	0	0.085072441	0.005984517	0.013343132	0.089066231	0.131902404	0.012222334	0	0.163358936	0	0	0
TCGA-E9-A22B	0	0	0.025819252	0.042490735	0	0.190300695	0	0.040449366	0.016010868	0.026938505	0	0	0	0.287301214	0.152177479	0.104101797	0.012469747	0	0.096455094	0	0	0.00548525
TCGA-B6-A0RG	0.074267361	0	0.093608161	0.023188353	0	0.078447291	0	0.065664047	0.023701082	0	0	0.038738939	0	0.299528648	0.048183513	0.102430134	0.032097604	0	0.120144867	0	0	0
TCGA-A7-A2KD	0.027357232	0	0	0.03176722	0	0.230389347	0.004602448	0.060336896	0.084813762	0	0.011634894	0.007198597	0.005323725	0.141085643	0.163541851	0.202509144	0	0	0.02943924	0	0	0
TCGA-B6-A1KC	0.000419032	0	0	0.093216463	0	0.075755701	0	0.036588455	0.009682377	0	0	0.011342821	0.019681068	0.238389407	0.035461163	0.321601339	0.007466667	0	0.149423718	0	0.000971789	0
TCGA-D8-A142	0	0	0.239661415	0.075174465	0	0.037837612	0	0.070122087	0.008570175	0.007277547	0	0.007625986	0	0.310727001	0.087083068	0.087825725	0.029821989	0	0.038272931	0	0	0
TCGA-A2-A0CW	0.022914751	0	0	0.016024272	0	0.223970003	0.001086222	0.067374197	0.052770049	0	0	0.030498079	0.009540635	0.130452024	0.172221488	0.154715331	0.009535421	0	0.10889753	0	0	0
TCGA-BH-A18P	0.089815946	0	0.105195413	0	0	0.162727938	0.001268628	0.009938843	0.004719441	0.015142886	0.016668194	0	0	0.299678237	0.133857943	0.121976395	0.006407387	0	0.032602749	0	0	0
TCGA-D8-A1JC	0.004805603	0	0.009214446	0	0	0.115056887	0	0.063491855	0.039181338	0.037783253	0.006749813	0	0	0.369773741	0.127119585	0.142569441	0.002927343	0	0.081326696	0	0	0
TCGA-AN-A0AM	0.008097489	0	0.05170035	0.087323889	0	0.151446276	0.004479497	0.105489531	0.035386983	0	0	0.020171166	0.000797205	0.16014885	0.172619743	0.137460533	0.008810022	0	0.056068467	0	0	0
TCGA-E9-A1RG	0.014236171	0	0.056409982	0.108422876	0	0.144349239	0	0.037878354	0.058491697	0	0	0.060221077	0.007454628	0.107782438	0.107796253	0.178077403	0.034267721	0	0.078631106	0	0	0.005981055
TCGA-BH-A42T	0.056972505	0	0.020038784	0.07110659	0	0.145715633	0	0.116933246	0.026574679	0	0	0.034265727	0.091443565	0	0.054063725	0.12060079	0.04755927	0.024532163	0	0.190193324	0	0
TCGA-A7-A13F	0.055999611	0	0.073856586	0.035262809	0	0.08695869	0	0.028064093	0.020366943	0	0.000333996	0	0.037629748	0.125320577	0.029652263	0.291887213	0.099525289	0.001431664	0.094855559	0	0	0.018854957
TCGA-E2-A14O	0.032664758	0	0.007813847	0.060072581	0	0.096176533	0	0.030987768	0.039735956	0	0	0.040728288	0	0.456514738	0.087468821	0.059806439	0.016942195	0	0.071088075	0	0	0
TCGA-A8-A09N	0.020367054	0	0.147788231	0.118083141	0	0.085301851	0	0.010524598	0.032461885	0	0	0.068445097	0.017272068	0.041293167	0.118817417	0.110988278	0.033153364	0	0.195503849	0	0	0
TCGA-A8-A075	0.042448566	0	0.224075434	0.007954285	0	0.147026325	0.010579868	0.030162529	0.011478115	0.01606558	0	0.037446207	0	0.160767649	0.097575586	0.13156631	0.036629062	0	0.046224483	0	0	0
TCGA-A8-A09A	0.060957197	0	0.029472481	0.058628947	0	0.206228301	0	0.007803005	0.017123506	0	0	0.042684205	0.007694878	0.144215332	0.146568003	0.111656822	0.022559058	0	0.144408265	0	0	0
TCGA-C8-A12Z	0.042984024	0	0.139171072	0.018819957	0	0.036665978	0	0.038751868	0.025359139	0.002920298	0	0.008760809	0	0.493640857	0.070141018	0.09047635	0	0	0.03230863	0	0	0
TCGA-BH-A0HQ	0.001403854	0	0.057020233	0	0	0.054966033	0	0	0.026725564	0	0.007871745	0	0	0.49076695	0.039242749	0.074125549	0.027003865	0	0.220873459	0	0	0
TCGA-E2-A2P6	0.005534611	0	0.035056195	0.072677149	0	0.143780888	0	0.024287637	0.046778771	0	0.009555765	0	0.01263404	0.053576558	0.091143164	0.291033198	0.011289368	0	0.201455156	0	0	0.001197499
TCGA-A8-A09D	0.017582306	0	0.000777969	0.03652762	0	0.146058928	0.010390806	0.003033984	0.017958786	0	0.006674937	0	0	0.383084514	0.056601704	0.269392849	0.005735507	0	0.046180089	0	0	0
TCGA-EW-A1OY	0.06576578	0	0.105380306	0.015703729	0	0.185636002	0	0.044678389	0.005229809	0.01691149	0	0.009903742	0	0.191671851	0.180373594	0.127588673	0.004512197	0	0.046644437	0	0	0
TCGA-A8-A06T	0.03484621	0	0.115572114	0.038166082	0	0.209946192	0.031957366	0.072530992	0.017709706	0.070348922	0	0	0.003912055	0.09421523	0.145525891	0.150022174	0.015247065	0	0	0	0	0
TCGA-E9-A229	0.01587717	0	0.069003842	0.003848485	0	0.250231284	0	0.007227108	0.032089038	0.020366761	0	0.009561184	0.064401247	0.08999349	0.07854306	0.246234673	0.005894237	0.008416128	0.098312293	0	0	0
TCGA-AO-A0JL	0.104757352	0	0.053196413	0.090601067	0	0.092380893	0	0.082906009	0.026503307	0	0	0.032520112	0	0.312472322	0.053851434	0.111992309	0	0	0.038818782	0	0	0
TCGA-4H-AAAK	0.021937132	0	0.036052083	0.044778419	0	0.226481974	0	0.029244557	0.046394872	0	0	0.025997886	0	0.176429629	0.074942691	0.180429577	0	0	0.135949865	0	0	0.001361316
TCGA-D8-A1X7	0.04343569	0	0.012266593	0	0	0.110293229	0	0.048339071	0.012898322	0.027500148	0	0.003621986	0	0.314659239	0.056780846	0.3006239	0	0	0.064128625	0	0	0.005452352
TCGA-A2-A0D3	0.049342997	0	0	0.022293718	0	0.252523467	0.013360697	0.080117071	0.012781617	0.080333254	0	0.006655743	0.003453683	0.086512585	0.18606211	0.071877523	0.050987717	0	0.072548615	0	0.011149202	0
TCGA-E9-A1RC	0.014072	0	0.044728527	0	0	0.131288672	0	0.023079263	0.068774025	0	0.05517406	0	0	0.572950414	0	0.001742314	0	0.051432204	0.033917359	0	0	0.002841163
TCGA-BH-A0DD	0.009556148	0	0	0.04886583	0	0.183955795	0	0.087941566	0.024846601	0.033082914	0	0.00085456	0	0.285207848	0.125649499	0.172353947	0	0	0.027685291	0	0	0
TCGA-C8-A130	0.009417127	0	0.022010518	0.066764834	0	0.131740335	0	0.055923434	0.00316817	0.06047624	0	0.013274717	0	0.20540014	0.136840467	0.07939972	0.009843184	0	0.205741115	0	0	0
TCGA-A8-A06R	0.026362559	0	0.21946131	0.013940028	0	0.120426252	0.01197907	0.032257887	0.029531183	0.002111837	0	0.004254511	0	0.225001134	0.119762223	0.149531103	0.006822332	0	0.03855857	0	0	0
TCGA-A8-A079	0	0	0.203499699	0	0.021231831	0.059834202	0	0	0.038763048	0.028965874	0	0	0	0.303565431	0.081640108	0.188979607	0.016593014	0	0.056927186	0	0	0
TCGA-AO-A1KT	0.011574518	0	0.032018919	0.010310752	0	0.171342269	0.007200045	0.022450583	0.010704289	0	0.009507278	0	0.015613835	0.291246462	0.03449512	0.293717882	0	0.034921262	0.049104398	0.00064753	0.001109028	0.004035831
TCGA-B6-A0IE	0	0	0.505782846	0.114385359	0	0.063778195	0	0	0.033052272	0	0	0.02500074	0.004867108	0.004457686	0.053415377	0.110787673	0.012635041	0	0.071837703	0	0	0
TCGA-D8-A1XG	0	0.005891941	0.003538949	0	0	0.241959941	0	0.00253762	0.058624967	0	0.042550886	0.045016445	0.027266116	0.155037436	0.018155603	0.159431839	0.008637274	0	0.231350983	0	0	0
TCGA-A1-A0SE	0.046639509	0	0.089314436	0.164049308	0	0.217268689	0	0.007084697	0.013580794	0	0	0.01395645	0.013853619	0	0.108873825	0.078787211	0.067057852	0	0.179533611	0	0	0
TCGA-V7-A7HQ	0	0.013905797	0.128980636	0.027663895	0	0.127226917	0	0.029105102	0.07757921	0	0	0.051822972	0.001809662	0.12795278	0.070446925	0.184273676	0.036105418	0	0.112716504	0	0	0.010410508
TCGA-LL-A6FQ	0.003806389	0	0.026264107	0.030366815	0	0.033414341	0	0.029605644	0.019385908	0.006784902	0	0.002643243	0.000705817	0.428879099	0.05781584	0.271359934	0.012376989	0	0.070271398	0	0.006319574	0
TCGA-A2-A0T3	0.086899512	0	0.041032326	0.107131667	0	0.150592292	0.012361573	0.047481032	0.028157711	0	0.021467633	0	0	0.273436006	0.086073943	0.119948351	0	0	0.025417955	0	0	0
TCGA-BH-A0HX	0.066871183	0	0.026417632	0.03986532	0	0.238728156	0.000354036	0.005388101	0.00754829	0	0	0.007556498	0	0.36077727	0.06760847	0.122827041	0.015734395	0	0.040323608	0	0	0
TCGA-A8-A0AD	0.019785117	0	0.018411605	0.030272275	0	0.126770818	0	0.018813302	0.003025032	0	0	0.011316388	0.166287603	0.073425156	0.027568108	0.28501426	0	0	0.195833487	0	0	0.023476851
TCGA-D8-A1JP	0.02982149	0	0.012887093	0.140415555	0	0.144613773	0.000662385	0.021516045	0.039342624	0	0	0	0.04342826	0.156237198	0.069835918	0.291519439	0.010966815	0	0.038753406	0	0	0
TCGA-E2-A109	0.053258643	0	0.049189079	0.06796041	0	0.164716025	0	0.0231347	0.018786846	0	0	0.036118711	0.025501356	0.226026934	0.136799562	0.116300393	0.003016224	0	0.079191117	0	0	0
TCGA-E2-A1L6	0.005297693	0	0.017175981	0.051626813	0	0.127447686	0	0.031828447	0.034358614	0	0.024295903	0	0.001543323	0.434827403	0.118486288	0.119037487	0.016185631	0	0.01788873	0	0	0
TCGA-E9-A1RH	0.001687972	0	0.088155278	0	0	0.167662248	0	0.054920004	0.011155031	0	0.006965548	0.044882875	0	0.324036541	0.104301304	0.072213611	0.060353591	0	0.063665998	0	0	0
TCGA-B6-A0I9	0.046738392	0	0.144196131	0	0	0.163152301	0	0.031541639	0.026810935	0.023796701	0	0.009646077	0	0.216248397	0.138988615	0.130733836	0.021944065	0	0.04620291	0	0	0
TCGA-A7-A3IY	0.020061728	0	0	0.00363797	0	0.023124551	0	0.021688679	0.033047706	0.019680491	0	0.029230366	0	0.484734185	0.040949736	0.210394684	0	0	0	0.113449904	0	0
TCGA-AR-A0U2	0.055819433	0	0.10323088	0.161894205	0	0.21394628	0.003682074	0	0.010322194	0.022766692	0	0	0.005179316	0.198306401	0.062558436	0.123974796	0.000354163	0	0.037965132	0	0	0
TCGA-BH-A0EE	0.061870488	0	0.06547883	0.040678056	0	0.206266037	0	0.057590321	0.059675574	0	0	0.069372126	0	0.086239639	0.125639295	0.083938512	0	0.111468745	0.031782377	0	0	0
TCGA-D8-A1XU	0.050109576	0	0.076088463	0.042883803	0	0.144768743	0	0.017867777	0.017672299	0	0	0.008013977	0.059771653	0	0.078614	0.215889244	0.170600884	0	0.11771958	0	0	0
TCGA-E9-A1NF	0.002809984	0	0.009614007	0.001426406	0	0.106051183	0	0.009799058	0.028404815	0.001314433	0	0.038480881	0	0.386968657	0.044427574	0.298407226	0	0	0.072295778	0	0	0
TCGA-EW-A1OZ	0.043595966	0	0.006066184	0.045832735	0	0.16173289	0.017696648	0.03511376	0.033178034	0	0	0	0	0.262737626	0.070243119	0.211983182	0.029699813	0	0.080116796	0	0	0.002003246
TCGA-AO-A03P	0.049296105	0	0.05547401	0.051708459	0	0.064985659	0	0.073783548	0.069191914	0	0	0.026249342	0	0.242618264	0.066022287	0.207401461	0	0	0.093268952	0	0	0
TCGA-A8-A08G	0.004616366	0	0.131506671	0.030856678	0	0.074308778	0.003799228	0	0.083580991	0	0.033541256	0	0.016200276	0.195401949	0.123763374	0.178944044	0.013858374	0	0.109622015	0	0	0
TCGA-AN-A0FD	0.002952078	0	0.045612427	0.04247595	0	0.160900161	0	0.05522202	0.024948657	0	0	0.075846112	0	0.229775606	0.142792561	0.158912235	0.009520876	0	0.051041318	0	0	0
TCGA-C8-A1HL	0.039858372	0	0.114697232	0	0	0.066754202	0.003553077	0.009219808	0.018863455	0.036811624	0.00146977	0	0	0.427379764	0.017459475	0.193200268	0	0	0.070732953	0	0	0
TCGA-D8-A1JA	0.005311894	0	0.018223122	0.062077871	0	0.217632807	0	0.003584405	0.015104442	0	0	0	0.043252146	0	0.089485451	0.234920446	0	0.220355565	0.088430534	0	0	0.001621316
TCGA-D8-A1X5	0	0	0.119531715	0.030056384	0	0.161839301	0	0	0.037040481	0	0	0.018095797	0.112746202	0.046623665	0.087153896	0.296039787	0.015907907	0	0.067787303	0	0	0.007177563
TCGA-BH-A18M	0.03517723	0	0.053244669	0.026401135	0	0.268290296	0	0.010556961	0	0.048243408	0	0.001962066	0.007032885	0.002774592	0.087644788	0.23471163	0.005091433	0.001135906	0.216134825	0	0	0.001598174
TCGA-E9-A1R2	0.01121158	0	0	0.034505085	0	0.214591151	0	0.099227153	0.063895371	0.002518533	0	0.021602996	0.009037418	0.060597167	0.232655949	0.074549958	0.022443733	0	0.153163906	0	0	0
TCGA-B6-A0IG	0.063300961	0	0.212431867	0	0	0.033089666	0	0.023516092	0.052633511	0.023480839	0.024522766	0	0	0.389445418	0.149396096	0.002606728	0	0	0.025576055	0	0	0
TCGA-BH-A0DH	0.067887692	0	0.25140148	0.044338287	0	0.096121287	0	0	0.055037206	0	0	0.015089149	0	0.206922842	0.04502049	0.155644344	0	0	0.054647058	0	0	0.007890163
TCGA-BH-A0HI	0.072097564	0	0.025169994	0.019712594	0	0.147261481	0	0.060277607	0.031506745	0.000349716	0	0.005717058	0	0.386380485	0.060868758	0.144068224	0	0	0.03316922	0.013420553	0	0
TCGA-BH-A0BV	0.006545922	0	0.052540317	0.014137856	0	0.190100008	0.007611895	0.025938656	0.046784506	0.016898759	0	0.000725949	0	0.300999692	0.100607781	0.164317319	0.017818199	0	0.054973142	0	0	0
TCGA-A2-A1FZ	0.055276468	0	0.016748677	0.058903716	0	0.194187894	0	0.015450928	0.005099121	0.005034425	0	0.006693156	0.063057129	0.111003744	0.087572527	0.189878477	0.080641191	0	0.110452548	0	0	0
TCGA-LD-A7W6	0.013774438	0	0.093134329	0.09196069	0	0.201724186	0	0.038730908	0.038157941	0	0.002460695	0.049571877	0.030780358	0.047846012	0.125999613	0.05180603	0.016780691	0	0.197272232	0	0	0
TCGA-E9-A22E	0.033262316	0	0.021702654	0.162835332	0	0.10838054	0.001206865	0.023823202	0.063470173	0.003703824	0	0	0	0.278260156	0.096078221	0.140515713	0	0	0.066761003	0	0	0
TCGA-A2-A04U	0.05188931	0	0.113014223	0.045844755	0	0.053821741	0	0.052030038	0.064900511	0	0	0	0	0.380501463	0.039408331	0.177020833	0	0	0.017591558	0	0.003977236	0
TCGA-A8-A07P	0.03980641	0	0.054600985	0.034670205	0	0.130471404	0.018390962	0	0.001926401	0	0	0.014464849	0.057237628	0.003542744	0.062423107	0.285899501	0.01182561	0.001197963	0.28354223	0	0	0
TCGA-BH-A1FM	0.035592418	0	0.038215166	0	0	0.062421839	0	0.018933216	0.019845397	0	0.008563214	0	0	0.315001536	0.045425094	0.268708503	0.003676574	0	0.117979372	0.017091949	0	0.048545723
TCGA-AR-A250	0.040829339	0	0.058805648	0.006834193	0	0.219637736	0	0.031165334	0.038855039	0.000707689	0	0.001096439	0	0.286866516	0.069566815	0.180765336	0	0	0.064869915	0	0	0
TCGA-C8-A12N	0.029179287	0	0	0.045338335	0	0.073663197	0	0.044347002	0.037496285	0	0	0.026076428	0	0.024272783	0.061291964	0.137977287	0.347415556	0	0.167057279	0	0	0.005884597
TCGA-AC-A5EH	0.015542117	0	0	0.042037845	0	0.15105009	0	0.045364544	0.011368178	0	0.00197053	0	0	0.41409067	0.073725114	0.158514819	0	0.010830883	0.075505209	0	0	0
TCGA-AC-A23E	0	0	0.011953814	0.005939042	0	0.10610368	0	0.022738108	0.008698888	0	0.003629281	0.008080038	0	0.252527306	0.013192903	0.406607307	0.001317648	0	0.150248888	0	0	0.008963097
TCGA-E9-A1RI	0.076127664	0	0.088739722	0.036771854	0	0.201080408	0	0.015467036	0.006637861	0	0.004449776	0	0	0.251170979	0.046361278	0.208176725	0	0	0.064516596	0	0	0.0005001
TCGA-D8-A1JJ	0.005147516	0	0.068255741	0	0	0.084524502	0	0.029305598	0.011596612	0.009462076	0	0.017324124	0	0.422931493	0.053059604	0.205438655	0.03894991	0	0.053276237	0	0	0.000727933
TCGA-BH-A0BP	0.007129095	0	0.005893739	0.013379887	0	0.131453465	0	0.032661548	0.034218995	0	0.017195192	0	0	0.419914731	0.088038896	0.149166188	0.018235072	0	0.082713192	0	0	0
TCGA-A8-A07Z	0.049656639	0	0	0.062586329	0	0.013756853	0.001423473	0.028560169	0.018738439	0.078885404	0	0	0.025135455	0	0	0.399529259	0.031295087	0.157274153	0.133158741	0	0	0
TCGA-EW-A6S9	0.030747098	0	0.166031737	0	0	0.054307883	0	0.029005244	0.03476324	0.018830217	0	0.008962222	0	0.332680467	0.058046452	0.177364634	0	0	0.089260806	0	0	0
TCGA-E9-A1NH	0.052893379	0	0.063717426	0.069219267	0	0.130396059	0	0.036112161	0.01987318	0	0	0.025334953	0	0.262042315	0.063996806	0.129496599	0.066858146	0	0.079326949	0	0	0.000732761
TCGA-D8-A3Z6	0.001041291	0	0.18589914	0.076061873	0	0.116072636	0	0.007629968	0.124480868	0	0	0.01815907	0.012483273	0.195938168	0.082925944	0.083827577	0.008708971	0	0.086771221	0	0	0
TCGA-AC-A2BM	0.012140995	0	0.063581759	0.034610906	0	0.340543982	0.008890301	0.021331194	0.037252071	0	0	0.00534432	0.002074015	0.156153258	0.105775934	0.117743484	0.005847894	0	0.088709888	0	0	0
TCGA-A7-A4SE	0.007955579	0	0	6.20E-05	0	0.081403035	0	0.061479176	0.044835509	0.004975775	0	0	0	0.495056631	0.175349818	0.087649144	0	0	0.04123332	0	0	0
TCGA-C8-A12W	0.016931459	0	0.218412766	0.000447589	0	0.104146755	0	0	0.036743649	0.021481589	0	0.010118812	0	0.341027784	0.032974039	0.158840967	0	0	0.058874591	0	0	0
TCGA-E9-A5UP	0.012159546	0	0.005807296	0.039872678	0	0	0	0.078539019	0.037111628	0	0.009414642	0.032694486	0	0.565427447	0	0.063834796	0	0.144518377	0.010620086	0	0	0
TCGA-E2-A2P5	0.02739869	0	0.143650728	0.061597494	0	0.314365823	0	0.039650153	0.018759904	0	0	0.024307613	0.018093044	0.054342166	0.129838707	0.033752099	0.020765358	0	0.113478221	0	0	0
TCGA-A2-A0YC	0.05199972	0	0.047226761	0.033868255	0	0.12748804	0	0.031015449	0.028448418	0.004749055	0	0.025188307	0	0.167095517	0.05871753	0.19098754	0.090197357	0	0.126368149	0	0	0.016649901
TCGA-A2-A0T0	0.03270267	0	0.009154488	0.056304817	0	0.197388265	0	0.053565343	0.054943918	0	0.007787757	0.006448852	0	0.315274769	0.104642467	0.13314125	0	0	0	0.023873058	0	0.004772347
TCGA-E9-A22G	0	0	0	0.065736084	0	0.010844471	0.030467941	0.091751953	0.008119673	0.034493656	0	0	0	0.404462369	0.096749922	0.095715536	0	0.118333728	0	0.043324668	0	0
TCGA-OL-A97C	0.011912899	0	0	0.190649134	0	0.113012979	0.028484239	0.023123774	0	0.064282045	0	0.045254048	0	0.264088198	0.071851922	0.142517398	0	0	0.044823363	0	0	0
TCGA-A8-A085	0.029679898	0	0.010270194	0	0	0.100011981	0	0	0.036994161	0	0.016116901	0	0	0.429815338	0.005563307	0.228045901	0	0	0.143502318	0	0	0
TCGA-AC-A8OP	0.089199615	0	0	0.031046004	0	0.155290343	0	0.086101179	0.016325018	0.039195061	0	0.015987482	0	0.185533854	0.09580336	0.173293622	0	0	0.106440421	0.005784041	0	0
TCGA-Z7-A8R6	0.024482839	0	0.032957362	0.063541694	0	0.199534599	0	0.049110874	0.039138625	0	0	0.016863831	0	0.224899	0.099078487	0.123601858	0.030670605	0	0.096120226	0	0	0
TCGA-E2-A15O	0.005951026	0	0.002697817	0.030299695	0	0.121032025	0	0.031747576	0.090631071	0	0.015299418	0	0	0.398141863	0.096005016	0.083523945	0.018582989	0	0.106087558	0	0	0
TCGA-E2-A14Y	0.016834391	0	0.061724552	0	0	0.125379491	0.007356068	0.085529753	0	0	0.033501684	0.014895846	0	0.360701086	0.112217002	0.10122112	0.008163802	0.015501694	0.048027661	0	0	0.008945849
TCGA-A7-A4SF	0.039603591	0	0.063214306	0.059157567	0	0.147114933	0.022572913	0.047449269	0.048634438	0.030368631	0	0.006794126	0	0.200153419	0.113206766	0.122339651	0	0	0.099390389	0	0	0
TCGA-A8-A06O	0.015047504	0	0.083823552	0.029832307	0	0.119670251	0	0.053022847	0.049328103	0.014907241	0	0.011800944	0	0.190203669	0.087189814	0.245173224	0.061093563	0	0.038906979	0	0	0
TCGA-E9-A24A	0.022727952	0	0.015688179	0.014409489	0	0.156367339	0.004687995	0.025291633	0.006822849	0	0.007177305	0	0.034645438	0.180686153	0.07160822	0.403553676	0.015808518	0	0.040525255	0	0	0
TCGA-BH-A1EO	0.023594127	0	0	0.024813271	0	0.210986955	0	0.030888786	0.007037957	0.012646325	0	0.009861011	0	0.226608011	0.067267577	0.158598081	0.024880016	0	0.197721201	0	0	0.005096684
TCGA-E2-A153	0.001672181	0	0.006801088	0.020426457	0	0.105739693	0	0.021645258	0.043791254	0	0	0.02891461	0	0.387394306	0	0.262384947	0	0.012259236	0.108970971	0	0	0
TCGA-A7-A13D	0.111734406	0	0.016074542	0.008252922	0	0.006359564	0	0.017100364	0.061655341	0.003661887	0	0	0	0.717443404	0.006856977	0.03594487	0	0.014915725	0	0	0	0
TCGA-A2-A0CQ	0	0.039814388	0	0.102811684	0	0.150564061	0	0.025145801	0.069935134	0	0	0	0.090957919	0	0.071792086	0.424237115	0.02139637	0	0.002711622	0	0.000633821	0
TCGA-B6-A0RP	0.067031581	0	0.048121761	0.175963729	0	0.138617996	0	0.043258618	0.000664878	0	0	0.025010605	0.021017413	0.171356273	0.057372979	0.163701058	0.037044633	0	0.046169726	0	0	0.004668749
TCGA-A2-A0CT	0.106650723	0	0.038075407	0.021277933	0	0.136375417	0	0.029461361	0.001838797	0	0	0.037496619	0.054844695	0.028908325	0.057335758	0.163951349	0.082494934	0	0.241288682	0	0	0
TCGA-A2-A0EU	0.025537073	0	0.011072581	0.05903559	0	0.195539483	0	0.035191041	0.032476368	0.028473645	0	0.023953587	0	0.173295049	0.079663272	0.078382671	0.034791286	0.012609889	0.207318725	0	0	0.002659742
TCGA-A7-A56D	0.000170277	0	0.193545789	0.039663064	0	0	0	0.035029178	0.050259307	0.023554715	0	0.054935216	0.011739357	0.345977456	0.009370652	0.139937077	0	0.052330422	0.043487489	0	0	0
TCGA-AN-A0FF	0.011570037	0	0.00593288	0	0	0.154008726	0	0.020560831	0.008499585	0.084828515	0.021715853	0	0	0.245488911	0.124170514	0.265440504	0.020757122	0	0.037026521	0	0	0
TCGA-AR-A1AN	0.027991533	0	0.006369673	0	0	0.156258758	0.000930317	0.008796539	0.014711617	0	0.013192211	0	0.001960661	0.425890275	0.080715191	0.11939796	0.030957321	0	0.112827944	0	0	0
TCGA-C8-A12T	0.003204903	0	0.065751345	0.025606152	0	0.134739955	0	0.06481155	0.012823708	0	0	0.077607789	0.001177743	0.148577141	0.032705619	0.152130406	0	0.075248415	0.205615277	0	0	0
TCGA-E9-A54Y	0.123878289	0	0.132444133	0.076017018	0	0.033518408	0	0.075801043	0.064761679	0	0	0.003443675	0	0.197154413	0.041345092	0.161459441	0.016964914	0	0.052297559	0	0	0.020914337
TCGA-E2-A15F	0.074305692	0	0.03544922	0.004748071	0	0.164623535	0	0.064290887	0.03757328	0	0.022148691	0	0	0.289309607	0.055678459	0.08758566	0.008089079	0.063797192	0.075277623	0	0	0.017123004
TCGA-GI-A2C9	0.009372894	0	0	0.032181956	0	0.12842589	0	0.031295253	0.019118435	0	0	0.013977208	0	0.204299434	0.044793694	0.260994716	0.132261672	0.053386125	0.065593217	0	0	0.004299506
TCGA-LL-A9Q3	0.017867445	0	0.045744065	0.093394531	0	0.134696788	0.006828858	0.012446924	0.049549536	0	0	0.02453845	0.002343445	0.043979521	0.123388097	0.20685359	0.035077708	0	0.203291041	0	0	0
TCGA-A7-A6VX	0.027869598	0	0.041843637	0.020170563	0	0.109800202	0	0.048892127	0.024844366	0	0	0.028342188	0	0.360814528	0.061101688	0.228871743	0.008045345	0	0.039404014	0	0	0
TCGA-B6-A0IK	0.093396651	0	0.10567471	0.101160369	0	0.087810052	0.006077544	0.05600236	0.024362616	0.073653822	0	0.007033377	0	0.125126392	0.13890221	0.070345279	0.008137695	0	0.102316922	0	0	0
TCGA-E2-A56Z	0.026967398	0	0.127766601	0.052008965	0	0.05112659	0	0	0.096855695	0	0	0.076475242	0	0.345713588	0.154217493	0.017169275	0.006658468	0	0.045040685	0	0	0
TCGA-C8-A12Y	0.02441364	0	0.087114518	0.064861026	0	0.165646493	0	0.064643477	0.032579553	0	0	0.065316659	0.014634091	0.085284758	0.136901817	0.120229059	0.008688139	0	0.129686772	0	0	0
TCGA-A8-A09I	0.018195041	0	0	0.010044897	0	0.126104435	0.053632686	0.064316748	0.005028383	0	0.005493209	0.009358709	0	0.039730036	0.135253136	0.419738454	0.014434017	0.005382484	0.080565298	0	0	0.012722467
TCGA-A2-A04R	0.06488197	0	0.08562052	0.036884543	0	0.058623774	0	0.019684648	0.017859005	0	0	0.01166014	0	0.396486028	0.060506547	0.089274928	0	0	0.158517897	0	0	0
TCGA-E9-A1N8	0.006745499	0	0	0.099064403	0	0.099934908	0	0.089583153	0	0	0	0.040169071	0	0.388935985	0.137857068	0.103132434	0	0	0.032696079	0	0.001881399	0
TCGA-AO-A0J2	0.062222224	0	0.052803588	0.105364953	0	0.115417983	0.055287679	0.074060468	0.043295549	0	0.057491288	0.010009512	0	0.112516554	0.11729291	0.137073026	0.021155335	0.005756828	0.030252102	0	0	0
TCGA-B6-A0RE	0.011489441	0	0.13432558	0.033271117	0	0.11968439	0.014870724	0.055252427	0.010465556	0	0	0.012358809	0	0.341727055	0.086269332	0.113268611	0.031396285	0	0.035620674	0	0	0
TCGA-AO-A12E	0.05299718	0	0.055876338	0.007988045	0	0.186486233	0	0.022335701	0	0	0	0.005026618	0.139686778	0.009200953	0.055903676	0.233127815	0.022682445	0	0.208688217	0	0	0
TCGA-BH-A202	0.008278656	0	0	0.033951949	0	0.214615921	0.003761115	0.068675957	0.016113599	0.013662647	0	0.026818452	0	0.165973456	0.127044023	0.204360024	0.026443639	0	0.08698021	0	0	0.003320352
TCGA-AO-A12G	0.047304875	0	0.043244471	0.052711745	0	0.243925953	0	0.01655301	0.025203584	0.021356377	0	0.026034735	0.009424714	0.029026797	0.154134816	0.128419425	0.05029334	0	0.152366157	0	0	0
TCGA-A8-A06X	0.00764902	0	0	0	0	0.132651878	0	0.100578402	0.002513613	0.043093647	0	0	0	0.265651818	0.125197277	0.307642756	0.000366512	0	0.014655077	0	0	0
TCGA-E9-A226	0.017493117	0	0.060426871	0	0	0.201028852	0	0.024865709	0.036812359	0.002008682	0.012659026	0	0	0.311534478	0.071984431	0.195838751	0	0	0.065347725	0	0	0
TCGA-AC-A8OR	0.00207002	0.003316815	0.016129003	0.001762937	0	0.092532862	0.002333914	0.005485397	0.06523053	0	0.067829309	0	0.01211021	0.365922493	0.017795431	0.287366421	0.01137737	0	0.048737288	0	0	0
TCGA-B6-A1KF	0.118961309	0	0.041630296	0.002512447	0	0.023676449	0	0.077097557	0.017398821	0	0	0.023711943	0	0.520298741	0.000415539	0.141240017	0	0.01325636	0.019800519	0	0	0
TCGA-D8-A27H	0.084462252	0	0.033835371	0.044747981	0	0.131667814	0	0.035885767	0.026200427	0	0	0.013454711	0	0.291324304	0.088116493	0.165150782	0.003345624	0	0.081808474	0	0	0
TCGA-D8-A146	0.067691174	0	0.034502116	0.004979179	0	0.0780292	0	0.033696697	0.023159936	0.022831789	0	0.004857536	0	0.35841642	0.067686771	0.106817277	0.000978729	0	0.196353175	0	0	0
TCGA-D8-A27W	0.035243104	0	0.219962276	0.085665899	0	0.100471821	0.005088838	0.016940501	0.019426178	0.001786786	0	0.016128719	0	0.128984102	0.080836708	0.195564906	0.014662238	0	0.079237925	0	0	0
TCGA-AN-A0XT	0.06051304	0	0.061190425	0.059288467	0	0.169782643	0	0.008605565	0.015462213	0.008863242	0	0.031618496	0	0.108204813	0.09944584	0.09950298	0.022258849	0	0.255263427	0	0	0
TCGA-A2-A0CY	0.053636558	0	0	0.155075119	0	0	0	0.089278251	0.038346686	0	0	0.023271216	0	0.487795556	0	0.148654861	0	0	0.003941754	0	0	0
TCGA-BH-A0W4	0.004672285	0.003088926	0	0.073442818	0	0.160059749	0	0.024074134	0.005392482	0	0	0.045511422	0	0.372192948	0.038300291	0.102058887	0.00857307	0	0.162632988	0	0	0
TCGA-E9-A245	0	0	0.237831677	0.013164736	0	0.15277576	0.00328969	0	0	0	0.040436833	0	0.008518022	0.068768833	0.073285182	0.154674109	0.057309273	0	0.189945886	0	0	0
TCGA-AR-A24H	0.065238733	0	0.07336613	0	0	0.205813556	0.007864	0.093155157	0.052696808	0.047877768	0	0	0	0.184137575	0.112418449	0.139031298	0.005877134	0	0.012523391	0	0	0
TCGA-D8-A140	0	0	0.316032085	0.040917764	0	0.134298975	0.007323356	0.067711796	0.065402897	0	0.008651764	0	0.010249795	0.10184255	0.074441089	0.0999324	0	0	0.073195528	0	0	0
TCGA-D8-A1J9	0.036447372	0	0.016516261	0.024430619	0	0.065058502	0.01520359	0.035533243	0.028940149	0	0.011689831	0	0	0.330041135	0.071135409	0.274800746	0	0	0.081175274	0	0	0.009027869
TCGA-A7-A26J	0.064032175	0	0.035099551	0.007408309	0	0.193472606	0	0.053934401	0	0	0	0.009626878	0	0.242385142	0.070412153	0.248033051	0	0	0.072158442	0	0	0.003437292
TCGA-A2-A0YF	0.021795572	0	0.00304909	0	0	0.116996336	0	0.020331293	0.005933018	0.025271887	0	0	0	0.382186558	0.066395424	0.242629461	0.064757843	0	0.050653518	0	0	0
TCGA-E2-A1LG	0.046695801	0	0.173881056	0.073946606	0	0.043065972	0	0.106122896	0	0.02529106	0	0.009159932	0	0.156689423	0.18416755	0.07984905	0.053005157	0.008587386	0.039538111	0	0	0
TCGA-D8-A1Y3	0	0.026366424	0	0.125778778	0	0	0.008329286	0.082473758	0.036174728	0	0	0.004491201	0.011075742	0.044140291	0.077017491	0.458025417	0.000535863	0.007928998	0.10784063	0	0	0.009821392
TCGA-A7-A26H	0.06369307	0	0.026679716	0.06166382	0	0.100740474	0.017696634	0.042095787	0.01059715	0.009675544	0	0.00055653	0	0.348539619	0.118622672	0.136265432	0.015626213	0	0.04754734	0	0	0
TCGA-A8-A0A2	0.007293689	0	0.15032464	0.103153398	0	0.232401894	0	0.052528258	0.009509725	0.001939412	0	0.011389323	0.09952281	0	0.079564671	0.159195377	0.015707193	0	0.07746961	0	0	0
TCGA-E9-A5UO	0.115500751	0	0.211407342	0	0	0.057115898	0	0.03350294	0.044817177	0	0	0.027652837	0.001271505	0.209530079	0.00643745	0.232859782	0	0.006292917	0.053611321	0	0	0
TCGA-A2-A1FX	0.046678998	0	0.008988405	0.094263639	0	0.147896646	0	0.036322366	0.020437919	0.009963987	0	0.00251334	0.085326681	0.073432109	0.080218229	0.201156986	0.004083223	0	0.188717472	0	0	0
TCGA-AO-A0JM	0.080383854	0	0.109508314	0	0	0.027907295	0.006216815	0.032496461	0.076311866	0.004511808	0.03404967	0	0	0.391613879	0.069905392	0.121402418	0	0	0.036272526	0	0.009419701	0
TCGA-EW-A423	0.005005472	0	0.015139063	0.169581319	0	0.191027982	0	0.013482932	0.040554328	0	0	0.023468708	0	0.167597772	0.078899435	0.25978973	0.000158352	0	0.035294907	0	0	0
TCGA-A8-A092	0.008964296	0	0.017481077	0.004783419	0	0.16856693	0	0.023853504	0.029201433	0.004249135	0	0.017612776	0	0.156622817	0.119571339	0.286764031	0.016333771	0	0.144697337	0	0	0.001298134
TCGA-E9-A1R3	0.024032318	0	0.010874205	0.014573852	0	0.136645692	0.003355764	0.011979973	0.025644124	0	0.008763515	0	0	0.292096776	0.118269759	0.174592626	0.134111742	0	0.039517578	0	0	0.005542075
TCGA-A8-A08T	0.023477546	0	0.060235067	0.00705278	0	0.16407664	0	0.024517794	0.018138201	0.013557124	0	0.003001777	0	0.343929329	0.03462771	0.164350096	0.018996743	0	0.124039194	0	0	0
TCGA-3C-AALK	0.025697339	0	0.109162574	0.065320861	0	0.277664111	0	0.025053291	0.041080174	0	0	0.045112645	0.024678257	0.075332416	0.096149898	0.145884992	0.016305112	0	0.05255833	0	0	0
TCGA-OL-A5D6	0.0508794	0	0.043520246	0.047255292	0	0.227524944	0	0.029534596	0.008227029	0	0	0.01662297	0.019376615	0.036472013	0.102824682	0.246362934	0.065381619	0	0.10601766	0	0	0
TCGA-BH-A18U	0.006241221	0	0.109837324	0.007826469	0	0.093002819	0.01440745	0.052188151	0.009002723	0.010237091	0	0.042098307	0	0.09459203	0.149859618	0.247193592	0.018288864	0	0.142056472	0	0	0.003167868
TCGA-B6-A0IQ	0.007519987	0	0.121207554	0.059880349	0	0.172827807	0	0.096630805	0.014788469	0.003482118	0	0.051123807	0	0.22191499	0.16708962	0.037760674	0.039909765	0	0.005864054	0	0	0
TCGA-BH-A0EA	0.067639292	0	0.038919807	0	0	0.087459259	0	0.05320551	0.003687846	0.054322242	0	0.037546648	0	0.306329328	0.040596379	0.11553633	0.163139666	0	0.031617695	0	0	0
TCGA-A1-A0SH	0.035245763	0	0.062058845	0.013536628	0	0.221673578	0	0	0	0	0.001455482	0	0.03859922	0.210677212	0.050444421	0.192288946	0.00918366	0	0.164836245	0	0	0
TCGA-E9-A6HE	0	0	0.048382127	0.136987375	0	0.105971695	0	0.076954945	0.040248179	0	0	0.061363666	0.031313157	0.153668695	0.043723035	0.17196126	0	0.023069413	0.088273293	0	0	0.018083158
TCGA-A1-A0SG	0.137860696	0.057052237	0	0.064222674	0	0.20169893	0	0	0.039916455	0	0	0.024862989	0.015075638	0.045636259	0.065620535	0.148382233	0.02898247	0	0.170688885	0	0	0
TCGA-E2-A15E	0.128861328	0.062973595	0.05139659	0.167305059	0	0.086733553	0.027552073	0.016130178	0.053186976	0	0	0.006732505	0.007363343	0.007739212	0.062631754	0.157389709	0.054765638	0	0.109238486	0	0	0
TCGA-D8-A1XR	0.00691618	0	0.025114465	0.034034304	0	0.068484843	0	0.004203219	0.040050527	0	0.005115383	0	0	0.356009672	0.045256275	0.235881354	0.070118535	0	0.102280593	0.00653465	0	0
TCGA-AO-A0JA	0.025287423	0	0.127448151	0.031411236	0	0.275882943	0	0	0.010805608	0	0.002693147	0.015983709	0.007794878	0.07859937	0.116680056	0.179048677	0.006870894	0	0.119280361	0	0	0.002213546
TCGA-EW-A1P5	0.009692355	0	0.007824974	0	0	0.047044506	0.015668323	0.046013553	0.008250868	0.074536681	0.034267623	0	0	0.320205982	0.067795271	0.297330263	0	0	0.062796509	0	0	0.008573091
TCGA-A8-A07G	0.070104326	0	0.049833219	0.091583911	0	0.15613173	0.011435498	0.021562646	0.030133949	0	0.008553742	0	0	0.219688467	0.103961421	0.158232332	0.022423393	0	0.056355364	0	0	0
TCGA-AR-A2LQ	0.004305382	0	0.12084376	0	0	0.141163095	0.008413643	0.00086463	0.010367101	0	0.03709992	0	0	0.335343228	0.058244988	0.184252615	0.007716095	0	0.091385543	0	0	0
TCGA-AR-A24R	0.022121086	0	0.025735397	0.008754272	0	0.254502788	0.002484475	0.018845497	0.013396024	0	0.037174932	0	0.019703437	0.030898749	0.225076196	0.176810272	0.061482753	0	0.103014123	0	0	0
TCGA-C8-A135	0.055864593	0	0.079572124	0.182219629	0	0.177123923	0.012525217	0.032692758	0.03768056	0.039139258	0	0	0.055565653	0.002534104	0.094153079	0.176685302	0.021240457	0	0.033003343	0	0	0
TCGA-E2-A15C	0.089393888	0	0.135009613	0.048909224	0	0.201190764	0	0.052078672	0.015142976	0.016216257	0	0.017817684	0	0.116631294	0.141920521	0.082824264	0	0	0.082864843	0	0	0
TCGA-A8-A06P	0.011712135	0	0.079435095	0.045320557	0	0.10605557	0	0.012754418	0.02902371	0	0	0.00272297	0	0.254284194	0.02762975	0.239489108	0	0	0.178935941	0	0	0.012636552
TCGA-E2-A15K	0.095140508	0	0.030657937	0.046197452	0	0.228297907	0.013631469	0.042996465	0.066557167	0.022152564	0.017083684	0	0.005574546	0.183728253	0.083809758	0.103433064	0.013427685	0	0.047311542	0	0	0
TCGA-E2-A15T	0.103854046	0	0.1386733	0.023902628	0	0.078990681	0	0.053149312	0.036434818	0	0	0	0	0.351744636	0.047807432	0.122027373	0	0	0.043415774	0	0	0
TCGA-A2-A0EY	0.025697022	0	0.026366453	0.066899982	0	0.26169183	0.005511583	0.004439122	0.008048455	0	0	0.030287608	0.014648985	0.080223024	0.156088975	0.117059852	0.043467101	0	0.159570009	0	0	0
TCGA-D8-A1JN	0.023216438	0	0	0.132389412	0	0.20071378	0.01116216	0.001111814	0.007654374	0	0	0.029695886	0.013983567	0.00478255	0.180922459	0.133956116	0.056334564	0	0.204076879	0	0	0
TCGA-AN-A0XR	0.090587368	0	0.098516281	0.010022421	0	0.065232359	0	0.028162877	0.047899388	0	0	0.023602056	0	0.302033007	0.045064106	0.128340693	0.097289016	0.00062383	0.062626597	0	0	0
TCGA-E9-A1N6	0.001927917	0	0	0.050641165	0	0.001414216	0	0.06030876	0.042373728	0	0	0	0	0.517563089	0.021778514	0.226531688	0.003010837	0	0.074450087	0	0	0
TCGA-BH-A0E2	0.005105872	0	0.093149996	0.030411082	0	0.05874247	0.001818361	0.062424928	0.02613451	0.024414067	0	0.018708274	0	0.395172614	0.099685169	0.073322957	0	0	0.1109097	0	0	0
TCGA-A8-A090	0.000948596	0	0	0	0	0.046379272	0.025418451	0	0.022245236	0.026584933	0.018591973	0	0	0.450959617	0.081042964	0.23495257	0.001305962	0	0.086558247	0	0	0.005012179
TCGA-A8-A0A9	0	0	0.013861206	0.032722359	0	0.212586159	0	0.02697273	0.017768293	0.029355046	0	0.010946163	0	0.315999201	0.093423545	0.176103129	0.000983846	0	0.069278324	0	0	0
TCGA-BH-A0C1	0.02688385	0	0	0.22826908	0	0.353729334	0.005575903	0	0.004877119	0	0	0	0.013646873	0.052782519	0.137421828	0.064811592	0.011899128	0	0.100102773	0	0	0
TCGA-A7-A6VW	0.018863597	0	0.076616745	0.014887633	0	0.129341972	0	0.064611918	0.022950151	0	0	0.033335143	0.045363527	0.263126941	0.069981447	0.127848518	0	0.096517298	0	0	0	0.036555111
TCGA-EW-A1PA	0.046809431	0	0.071148172	0.021336247	0	0.112334932	0	0.001607966	0.01267224	0.036332304	0	0	0	0.225673467	0.173326085	0.05964195	0.020032817	0	0.219084389	0	0	0
TCGA-AN-A0XO	0.039064203	0	0.066053505	0.008529648	0	0.086770363	0	0.03790576	0.023753872	0	0	0.036364826	0	0.409643543	0.006961963	0.070165556	0.081726431	0.035572789	0.063727688	0	0	0.033759854
TCGA-A7-A0D9	0.039581647	0	0.233172983	0	0	0.096283451	0	0.02250928	0.004953852	0.028683862	0	0	0	0.246551855	0.022083305	0.227453746	0.022966222	0.009120282	0.046639515	0	0	0
TCGA-A2-A0T2	0.031184309	0	0	0.113115461	0	0.118204403	0.029038831	0.111475122	0.017614804	0.003771261	0	0.047938998	5.57E-05	0.179344439	0.120602081	0.201442151	0.004104371	0	0.020976305	0	0	0.001131717
TCGA-B6-A0WT	0.053764189	0	0.155822358	0	0	0.177026893	0	0.03066943	0.033672056	0.0065292	0	0.015206562	0	0.24170719	0.048783988	0.103139085	0	0.004392407	0.129286641	0	0	0
TCGA-C8-A12Q	0.030696458	0	0.038441389	0.04228145	0	0.100316568	0	0.027420607	0.020232999	0	0	0	0	0.40247806	0.093080382	0.187896181	0.002000778	0	0.052588443	0	0	0.002566684
TCGA-A8-A076	0.052977189	0	0.10175065	0.002704672	0	0.128151538	0	0.006643229	0.042568467	0.017178044	0	0.009002409	0.022214175	0.190040629	0.075783531	0.201503457	0.049816091	0	0.094562465	0	0	0.005103454
TCGA-BH-A0BR	0.007868068	0	0.004181186	0	0	0.129766689	0.01000465	0.03880465	0.020072757	0	0.051368994	0	0	0.402618934	0.052596881	0.227028572	0	0	0.054658203	0	0	0.001030415
TCGA-BH-A0DQ	0.033116473	0	0.046406443	0.033702165	0	0.124949972	0	0.025999375	0.014272062	0	0	0.011495262	0	0.349834302	0.09498255	0.12305902	0.014390726	0	0.127791651	0	0	0
TCGA-A8-A07W	0.025889844	0	0.018791874	0.047856928	0	0.097167465	0	0.038280986	0.023148193	0.008990764	0	0.000853469	0	0.405206569	0.072111441	0.219758819	0.001470114	0	0.03981511	0	0	0.000658424
TCGA-EW-A2FW	0.052772486	0	0.078512316	0.08039456	0	0.112415401	0.007017141	0.022079097	0.016562019	0.009805278	0.002623619	0	0	0.272702805	0.070704089	0.165893046	0.003034057	0	0.105484086	0	0	0
TCGA-D8-A27P	0.053569504	0	0.081705267	0.042907104	0	0.069063813	0	0.040617599	0.013400122	0	0	0.010092964	0	0.397756424	0.022839109	0.147716382	0.013802565	0	0.106529147	0	0	0
TCGA-GM-A2D9	0.016254016	0	0.125304165	0.01310865	0	0.048789923	0	0.008415116	0.030263672	0	0.034744822	0	0.014300782	0.321117524	0.122660785	0.193337917	0.019585283	0	0.052117344	0	0	0
TCGA-B6-A40B	0.066182054	0	0.047919042	0.022555701	0	0.069889791	0	0.050625609	0.020705507	0	0	0.01438461	0	0.393159664	0.017745839	0.080411006	0.030798478	0.022059368	0.15809868	0.005464652	0	0
TCGA-AR-A24T	0.092248652	0	0.059994338	0.055545626	0	0.155011966	0	0.010611725	0	0	0	0.01907889	0.08618242	0.003280394	0.047436968	0.249184462	0.008464803	0	0.212959757	0	0	0
TCGA-E2-A10E	0.051292426	0	0.121272798	0.015068887	0	0.24088437	0	0.005933054	0.056687382	0	0.023087028	0	0.010350903	0.11125527	0.180188639	0.081748214	0.056412136	0	0.045818893	0	0	0
TCGA-C8-A12O	0.001927484	0	0.10178476	0.039217948	0	0.049225608	0	0.020410742	0.04821494	0	0	0.045480019	0	0.348801231	0.08416352	0.15253075	0.003396495	0	0.104846501	0	0	0
TCGA-E2-A9RU	0	0.001836021	0.036199247	0.081292429	0	0.014622446	0.002053332	0.082457279	0.022934056	0	0	0.026491638	0.001452931	0.374625173	0.126265678	0.150814303	0.012241179	0	0.066714287	0	0	0
TCGA-A8-A07I	0.008381097	0	0.033701952	0.034879444	0	0.105027834	0.00413687	0.019746115	0.066977681	0	0	0	0	0.360643654	0.12283877	0.167786886	0.009508054	0	0.061946832	0	0	0.004424812
TCGA-BH-A0BT	0.086409482	0	0.015961107	0.087896227	0	0.186904931	0	0.061373653	0.06044022	0	0	0.037913995	0	0.114365927	0.144820044	0.071546759	0.045649623	0	0.086718033	0	0	0
TCGA-D8-A1JD	0.033024667	0	0.047879116	0.029523394	0	0.20002567	0	0.045098692	0.039082846	0	0	0.000770674	0.048119828	0.006719187	0.109168433	0.244062077	0.08428757	0	0.100152883	0	0	0.012084964
TCGA-E2-A107	0.008539951	0	0.127507692	0.00870225	0	0.203643093	0	0	0.00738777	0.016146353	0	0.00372658	0	0.125082407	0.077838176	0.147724432	0.029297321	0	0.244403976	0	0	0
TCGA-A8-A086	0.00332791	0.000745303	0.01069326	0	0	0.157046915	0	0.004667344	0.052531336	0	0.02695559	0.019600869	0	0.424962743	0.010503887	0.139940971	0	0	0.149023872	0	0	0
TCGA-BH-A0AU	0.010148822	0	0.095829422	0.000493881	0	0.147681404	0.007376204	0.027352266	0.048654932	0.036102523	0.02958388	0	0.012338443	0.270353113	0.130845836	0.099537308	0.01794069	0	0.065761274	0	0	0
TCGA-GM-A2DM	0.002111133	0	0.067541903	0.049579624	0	0.104752769	0	0.016149558	0.027036192	0	0	0.024350649	0.033389251	0.297468177	0.038125513	0.230283503	0.05577174	0.007094884	0	0.044345765	0	0.001999338
TCGA-GM-A3NY	0.084181642	0	0.159818117	0.092680017	0	0.185519233	0	0.127445843	0.002921787	0.000265592	0	0.031886415	0	0.002890709	0.151831748	0.104258137	0.015761347	0	0.040539413	0	0	0
TCGA-AC-A62Y	0.044400162	0	0.001884202	0.02684949	0	0.121531786	0	0.020894937	0.012316031	0.006059286	0	0.005452277	0	0.469013186	0.049772034	0.198343132	0.010367992	0	0.029783633	0	0.001750447	0.001581403
TCGA-AR-A24V	0.018779149	0	0.010615104	0.026013214	0	0.110989056	0	0.018433642	0.012495606	0	0.002193363	0	0	0.299243786	0.043309836	0.289741186	0	0	0.156549937	0	0	0.01163612
TCGA-AR-A2LK	0.029647951	0	0.037998647	0.000145342	0	0.109635996	0	0.031202783	0.033946389	0	0	0.013934893	0.048582774	0.165583572	0.067505511	0.297786469	0.035215938	0	0.128813734	0	0	0
TCGA-D8-A13Z	0.02586522	0	0	0	0	0.172400332	0	0.05842589	0.013662758	0.023015285	0.02468492	0	0	0.328854373	0.091046728	0.226662496	0.003091285	0.020004365	0	0.003579333	0	0.008707015
TCGA-A8-A096	0.00663318	0	0	0.042764744	0	0.286810732	0.006939826	0.027872681	0.040427489	0	0	0.055641263	0.021463483	0.104438436	0.103675771	0.202375242	0.028753296	0	0.064257269	0	0.00724977	0.000696818
TCGA-XX-A89A	0.044780901	0	0.062687025	0.045946304	0	0.278947683	0.010839524	0	0.039601456	0	0.014692337	0.006634316	0.015979956	0.147516503	0.094801725	0.198005614	0.000161326	0	0.039089828	0	0	0.000315501
TCGA-A2-A0T4	0.018035379	0	0.038249748	0.027353628	0	0.080176909	0.006333842	0.03810968	0.014656087	0.068452288	0	0.012953061	0	0.254076571	0.126727945	0.148314319	0.021227077	0	0.145333466	0	0	0
TCGA-BH-A2L8	0.046342535	0	0.036211332	0.127636717	0	0.190158147	0.020063026	0.033586515	0.044884815	0.035160793	0	0.071177294	0.005511761	0.08476199	0.099736148	0.055361996	0.034130648	0	0.115276284	0	0	0
TCGA-E9-A243	0.017420309	0	0.087312882	0.110210542	0	0.21933541	0.029656106	0.044401477	0	0.03636827	0	0.004978662	0	0.098800461	0.141649449	0.102491819	0.034397875	0	0.060067114	0	0	0.012909625
TCGA-AR-A251	0.091521662	0	0.023127926	0.062133452	0	0.237706761	0.030926194	0.043265384	0	0.000277919	0	0	0.004651347	0.087069358	0.12555137	0.158319668	0	0.1070443	0.028404658	0	0	0
TCGA-EW-A1IY	0.031600461	0	0	0.087563329	0	0.320463367	0.006969258	0.062803957	0	0.116833811	0	0.003670384	0	0.016700602	0.156118315	0.073106856	0.055830838	0	0.068338821	0	0	0
TCGA-C8-A26X	0.012481582	0	0.176772791	0.009833771	0	0.089736749	0.04422943	0.045490123	0.012634545	0.04722795	0	0.0076467	0	0.253339866	0.102737222	0.141575334	0.015669605	0	0.040624333	0	0	0
TCGA-AO-A12A	0.064911772	0	0.035694179	0.156499892	0	0.230421657	0	0.052319209	0.045073685	0	0.009288629	0	0.010614232	0.011690496	0.137476631	0.147419957	0.059554606	0	0.039035055	0	0	0
TCGA-BH-A1EU	0.076101666	0	0.014280933	0.079244069	0	0.261421152	0.017743532	0.019426142	0	0.037238226	0	0.00280361	0	0.143339909	0.070098177	0.178643446	0.045259355	0	0.054399783	0	0	0
TCGA-A2-A3XS	0.067006165	0	0.029758767	0.111859363	0	0.207388724	0	0.072374843	0.110597443	0	0	0.045407548	0.009506244	0.090313047	0.088417276	0.108175519	0.005734251	0.002035652	0.051425159	0	0	0
TCGA-BH-A0BQ	0.036587734	0	0.070947855	0.14382032	0	0.121987591	0	0.047978358	0.038030311	0	0	0.010234366	0	0.220076752	0.099861549	0.099468546	0.009649191	0	0.101357427	0	0	0
TCGA-BH-A0B5	0.046590165	0	0.0287019	0.049481142	0	0.184235076	0	0.066080881	0.01418997	0.021298583	0	0.014771787	0	0.226096686	0.079435733	0.142879132	0.018044063	0	0.108194881	0	0	0
TCGA-D8-A27K	0.125152067	0	0	0	0	0.298712062	0.006382497	0.047827412	0.006954288	0.008031931	0.023598141	0	0.002202471	0.069262727	0.175662233	0.132620731	0.002327185	0	0.100555307	0	0.000710948	0
TCGA-LL-A73Y	0.038076343	0	0.02692065	0.035390355	0	0.147519137	0.016659323	0.041053618	0.062222137	0	0	0.021586833	0	0.347531973	0.031500026	0.059471007	0.118210003	0.021873546	0.031985048	0	0	0
TCGA-A2-A4S3	0.010330102	0	0	0.138611552	0	0.083145661	0.014604221	0.090026109	0.058149786	0.011672829	0	0.019988867	0	0.2647705	0.110075433	0.112085205	0.010573171	0	0.075966563	0	0	0
TCGA-AR-A1AW	0.062082443	0	0.128973476	0.104183348	0	0.21282077	0.041995286	0	0.036505842	0.051445369	0	0	0	0.144901687	0.11206883	0.091068142	0	0	0.013954806	0	0	0
TCGA-LL-A73Z	0.034483866	0	0.019805891	0.089071086	0	0.157509086	0	0.043175296	0.060487651	0.007069276	0	0.026289069	0	0.066836195	0.217513089	0.141228469	0.0208627	0	0.115668325	0	0	0
TCGA-D8-A1XQ	0.00918442	0	0.138257511	0.068795857	0	0.123759409	0.031379827	0.02783545	0.009289734	0	0	0.00372864	0	0.269725069	0.103880025	0.20112	0	0	0.006039398	0	0	0.00700466
TCGA-OL-A5RX	0.105360578	0	0.111644056	0.088534743	0	0.215417125	5.97E-05	0.036473726	0.020015359	0	0	0	0.013302879	0.080820061	0.091298289	0.135308937	0.033253944	0	0.065755912	0	0.002754691	0
TCGA-D8-A1XM	0.024742256	0	0	0	0	0.24271334	0.013947646	0	0.022526979	0.032652736	0	0	0.001022161	0.140819612	0.126630262	0.21934105	0.035049426	0	0.140554533	0	0	0
TCGA-AR-A252	0.032420884	0	0.102612939	0.085471439	0	0.340857626	0.033119322	0	0.010730663	0.094521781	0	0	0.003511039	0.026121026	0.078492297	0.131733454	0.02428636	0	0.036121171	0	0	0
TCGA-LD-A66U	0.014722459	0	0.075581442	0.162013904	0	0.185885139	0	0.145957937	0.081056616	0	0	0.037517526	0.005130185	0.021407142	0.087228308	0.070230829	0.051943954	0	0.049359316	0	0	0.011965245
TCGA-5L-AAT0	0.014338181	0	0	0.123443084	0	0.149772116	0	0.054443131	0.036957081	0.025513761	0	0.03426734	0	0.114192433	0.130500399	0.127472606	0.016940309	0	0.171004635	0	0	0.001154925
TCGA-BH-A0DG	0.076338497	0	0.047287005	0.002677046	0	0.202659291	0.007297735	0.030073014	0.014090416	0.008965968	0.005542161	0	0	0.230026413	0.158584979	0.129492717	0.011522516	0	0.075442244	0	0	0
TCGA-AR-A1AP	0.043712074	0	0.007291832	0.051137066	0	0.192490107	0	0.058483868	0.049968105	0	0	0.011453431	0.018788683	0.103765064	0.14710443	0.184451745	0.057985679	0	0.073367917	0	0	0
TCGA-C8-A1HM	0.037832783	0	0.045319023	0.366463127	0	0	0.142428684	0.04397056	0	0.054434586	0	0.03140935	0	0.016642262	0.089801393	0.115931117	0.000930154	0.001060676	0.053776286	0	0	0
TCGA-A2-A0YI	0.052472317	0	0.019787434	0.017663312	0	0.277819859	0.019836745	0	0.027584456	0.043896586	0.019883141	0	0	0.194632939	0.10523579	0.157759721	0.020488047	0	0.035326711	0.006584237	0	0.001028705
TCGA-A2-A25A	0.021142578	0	0.036267761	0.029993058	0	0.327682776	0	0.025449933	0.009447799	0	0	0.034470883	0.018581752	0.034942974	0.152349948	0.098280163	0.046016988	0	0.162428687	0	0.002944699	0
TCGA-XX-A899	0.09587404	0	0.001837189	0.042404893	0	0.292662156	0.009946916	0	0.025805244	0	0.038438114	0	0.010259479	0.148142063	0.08748269	0.078364933	0.009607728	0	0.159174554	0	0	0
TCGA-BH-A209	0.096769464	0	0.05147308	0.137918613	0	0.174787469	0.06412257	0	0.007399961	0.052374046	0	0	0	0.089753965	0.139184671	0.096513667	0.01415092	0	0.074854729	0	0	0.000696846
TCGA-BH-A0C3	0.036204722	0	0	0.071599657	0	0.312469904	0	0	0.009094417	0	0	0.015236469	0.033362555	0.076125766	0.13673183	0.149910807	0.03202435	0	0.127239523	0	0	0
TCGA-AC-A2QI	0.055633272	0	0.021680089	0.116014717	0	0.159881566	0	0.033238462	0.04219845	0.015347084	0	0	0.00205885	0.177060911	0.106625725	0.206942681	0	0	0.063251572	0	0	6.66E-05
TCGA-E9-A1R4	0.011877129	0	0.021675485	0.042712599	0	0.202160336	0.011893481	0.027294782	0.050647439	0	0	0.025433367	0.019036299	0.109333416	0.106618707	0.230392644	0.044743061	0	0.092543695	0	1.37E-05	0.003623868
TCGA-A2-A0CK	0.013009738	0	0.037314044	0.163237276	0	0.290911742	0	0.024426287	0.018392972	0.037081335	0	0.033747383	0	0.008580085	0.131921303	0.126824874	0.039924941	0	0.074628017	0	0	0
TCGA-A2-A04Y	0.006687514	0	0.103285458	0.022931698	0	0.233003339	0.013360819	0.020425838	0.019280264	0.035031145	0	0	0	0.10569155	0.156569982	0.200476228	0.014046403	0	0.068245103	0	0	0.00096466
TCGA-A2-A0YL	0.05719105	0	0.023131961	0.14269886	0	0.334540785	0.002824889	0.013338894	0.006725483	0	0	0.011235257	7.34E-05	0	0.132390234	0.147513212	0.035231513	0.000115473	0.092989035	0	0	0
TCGA-PL-A8LV	0.01968031	0.01002552	0.101378266	0.105329664	0	0.0883659	0	0.062015396	0.067163814	0.027110941	0	0.075962221	0	0.160604631	0.139044079	0.094026412	0.020960088	0	0.028332757	0	0	0
TCGA-E9-A22D	0.02589629	0	0.048453325	0.379547395	0	0	0.110770363	0.052076035	0.009282472	0.073954836	0	0.019530497	0	0.0458947	0.080111178	0.086923952	0.016438812	0	0.051120145	0	0	0
TCGA-D8-A1JH	0.012965647	0	0	0.060622241	0	0.223265864	0.002019019	0.0297865	0.005573228	0	0	0.023531546	0.025811016	0.083333037	0.07695687	0.231539185	0.077270571	0	0.147325277	0	0	0
TCGA-D8-A1JL	0.018264948	0	0	0.000407733	0	0.249448852	0.02439301	0.066372423	0.01414478	0.015167776	0.062062705	0	0	0.287524897	0.121571284	0.120098244	0	0.00752731	0.001447206	0.007807726	0	0.003761107
TCGA-AR-A5QQ	0.049643964	0	0.056785044	0.125368719	0	0.083098702	0.099686108	0.024000305	0.050930733	0	0.021981228	0	0	0.168699923	0.094317675	0.155931436	0.04699734	0	0	0.01038659	0	0.012172231
TCGA-A2-A3XT	0.011880876	0	0.007132873	0.008567812	0	0.111135128	0.014188188	0.02249947	0.038729083	0.003944294	0.004991659	0	0.00346289	0.540006824	0.106401803	0.06795599	0.023176971	0	0.035926138	0	0	0
TCGA-OL-A5RY	0.164068765	0	0.096438832	0.082711993	0	0.160595525	0.02070482	0.056546033	0.013912893	0.0348684	0	0.013940985	0	0.04774771	0.077287725	0.138668126	0.049183924	0	0.043324268	0	0	0
TCGA-A7-A13H	0.004515003	0	0.041253286	0.081267885	0	0.114247202	0	0.003935558	0.037418879	0	0	0.009674379	0	0.481175857	0.084234006	0.084618377	0.009976465	0	0.047683104	0	0	0
TCGA-E2-A150	0.024824562	0	0.006058416	0.029298568	0	0.169792454	0.022198192	0.066045504	0.054122946	0	0.002182179	0.0042976	0	0.308237437	0.141085306	0.098719508	0.0212605	0	0.051876828	0	0	0
TCGA-BH-A0BA	0	0	0.243893861	0.090147426	0	0.242354097	0	0.009968656	0.006368029	0	0	0.035761234	0.024879878	0.025513065	0.070605894	0.08005823	0.029215424	0	0.141234207	0	0	0
TCGA-EW-A1PB	0.023248053	0	0	0.090438635	0	0.101800124	0.016749195	0.067308381	0	0.028186186	0	0.025900166	0	0.073641747	0.301551903	0.208436017	0.006660605	0	0.045833254	0	0	0.010245735
TCGA-A2-A4S2	0.073276416	0	0	0.085974733	0	0.108715544	0.015500445	0.025965206	0.065342447	0	0.014990634	0	0	0.311876843	0.095218551	0.157770845	0	0	0.045368335	0	0	0
TCGA-LL-A5YL	0.044101461	0.006167355	0.070900385	0.119024664	0	0.177147718	0	0.012413809	0.025101953	0.010585099	0	0.071859858	0.047165974	0.039198631	0.052838633	0.161497025	0.036187485	0.026678596	0.094531905	0	0	0.004599448
TCGA-AO-A1KQ	0.034755468	0	0.034294862	0.247575362	0	0.034262405	0.028995554	0.049308032	0.011175231	0.091401029	0	0.0084056	0	0.187874215	0.102713757	0.112530562	0.002557606	0	0.054150318	0	0	0
TCGA-BH-A0DI	0.028563315	0	0.092529454	0	0	0.14069768	0	0	0.013377984	0.113238672	0	0	0	0.310569148	0.13544215	0.089637177	0.014336011	0	0.061608408	0	0	0
TCGA-D8-A1X8	0.003554433	0	0.079589383	0.055156997	0	0.205614361	0	0.024983679	0.006693334	0	0	0.025739733	0.057154559	0	0.098508703	0.220586086	0.077596057	0	0.144822675	0	0	0
TCGA-A2-A0D0	0.054511914	0	0	0.170940372	0	0.125217847	0.051977595	0.062168509	0.044368261	0.025593481	0	0.022699084	0	0.21468512	0.078108026	0.098761331	0.048534837	0	0.001624775	0	0	0.000808849
TCGA-C8-A26W	0.043331019	0	0.054745814	0.053357383	0	0.241421228	0	0.033751581	0.033276232	0.013350802	0	0.02285393	0.003394381	0.060924099	0.205622391	0.099019377	0.037194662	0	0.08685691	0	0.01090019	0
TCGA-GM-A2DK	0.013808876	0	0.028741199	0	0	0.132633552	0	0.029951372	0.016019758	0.046683057	0	0.004017432	0	0.377089116	0.06241033	0.225591921	0.008615232	0	0.054438154	0	0	0
TCGA-E2-A15A	0.056838373	0.079905229	0	0.139480979	0	0.235199448	0.063555937	0.032295148	0.018127715	0	0.016909321	0	0.01564614	0.028220512	0.103502313	0.125627756	0.0285191	0	0.056172029	0	0	0
TCGA-EW-A3U0	0.05721424	0	0.055131101	0.168449288	0	0.048281978	0.044313456	0.049713659	0.082451891	0.007613261	0	0.025682653	0.001303519	0.180122812	0.101677717	0.110376201	0.016494985	0	0.051173239	0	0	0
TCGA-BH-A0BC	0.020617527	0	0	0	0	0.12474446	0	0.036080989	0.071404394	0.006535688	0.039680474	0	0	0.350468943	0.152765111	0.117191923	0.013145763	0	0.065864312	0	0	0.001500415
TCGA-BH-A0EB	0.017437032	0	0.079905022	0.069395527	0	0.186375829	0.009082409	0.026827925	0.048431205	0.007481669	0	0	0.083789705	0.049615142	0.055870402	0.180255093	0.11321507	0	0.07231797	0	0	0
TCGA-BH-A0HA	0.02796396	0	0.048705579	0.019387346	0	0.221537147	0	0.041462839	0.027931917	0.037529814	0	0.048803198	0	0.039233284	0.183576874	0.082485777	0.042240022	0	0.178472025	0	0	0.00067022
TCGA-BH-A203	0.005585707	0	0.067464249	0.05785115	0	0.244605724	0.038624821	0.04267622	0.029317763	0.023416374	0	0	0	0.154090466	0.122576732	0.142783802	0.017009454	0	0.052300912	0	0	0.001696628
TCGA-AR-A2LO	0.07691904	0	0.029662934	0.17440736	0	0.188822181	0	0.053213663	0.066022527	0.016861631	0	0.014594904	0	0.045600172	0.119231201	0.114622179	0.044738082	0	0.048109437	0	0	0.007194688
TCGA-C8-A8HQ	0.009515985	0	0.071317474	0.006824723	0	0.181956995	0	0.073293003	0.043264546	0.017850676	0.00983805	0	0	0.290694032	0.150338741	0.120204525	0.009917221	0	0.014984029	0	0	0
TCGA-A2-A0SU	0.054253807	0	0.031918275	0.083169158	0	0.19403537	0.01622481	0.017449376	0.034981285	0.01034646	0	0.018147032	0.001579433	0.153468974	0.070960117	0.076657997	0.125430236	0	0.111377669	0	0	0
TCGA-3C-AALI	0.034115654	0	0.088083341	0.133042907	0	0.106813941	0	0.049270874	0.096061144	0.017604968	0.00656232	0	0	0.251286605	0.12699113	0.064672153	0	0	0.024506351	0	0	0.000988611
TCGA-BH-A0B6	0.061969045	0	0.061216051	0.229846761	0	0.103369788	0.026883503	0.058717252	0.082090861	0	0	0.031468569	0.002992646	0.100402211	0.095472045	0.070030015	0.007286231	0	0.068255023	0	0	0
TCGA-D8-A27R	0.037992188	0	0.031567589	0.155353469	0	0.144514131	0.01815608	0.028718761	0.02632826	0.040995122	0	0	0.024356926	0.024768055	0.090427936	0.235744142	0.072927347	0	0.068149994	0	0	0
TCGA-A7-A4SA	0.025966432	0	0	0.120103548	0	0.392428404	0.007615125	0.005501671	0.017282782	0	0	0.013512176	0.017024513	0.044960942	0.132085852	0.079717451	0.028226982	0	0.112995078	0	0.002579044	0
TCGA-EW-A6SB	0	0.019103293	0.286584596	0.072150187	0	0.103339691	0.04322235	0.090202255	0.082004087	0.019866844	0	0.025177935	0	0.096576023	0.064104991	0.028787269	0.062797692	0	0.006082787	0	0	0
TCGA-AR-A1AO	0.010603017	0	0	0.068474741	0	0.069509118	0	0.02550687	0.015236674	0.001630525	0	0.00165083	0	0.610830695	0.050585458	0.103079599	0.003496596	0	0.039395877	0	0	0
TCGA-A8-A0A1	0.009678083	0	0	0.002006065	0	0.025339678	0.010933419	0.061094881	0.035029785	0.056492736	0	0	0	0.501727455	0.095112539	0.1014845	0.007292591	0	0.093808267	0	0	0
TCGA-AC-A2FK	0.064285224	0	0.080513138	0.109222904	0	0.12030202	0	0.044922327	0.014763345	0	0	0.023965526	0	0.252902467	0.051536438	0.084252168	0.052940388	0	0.100394055	0	0	0
TCGA-E9-A1N5	0.001070093	0	0.020115714	0.171127733	0	0.156608972	0	0.017386982	0.022717273	0	0	0.044207086	0	0.207984212	0.088995649	0.141699442	0.007942099	0	0.120144745	0	0	0
TCGA-AC-A3W5	0.034967382	0	0.042135381	0.116536821	0	0.045363553	0	0.068924758	0.072220274	0.011238813	0	0.024164891	0	0.271239896	0.112188964	0.118975893	0.01816638	0	0.06272989	0	0.001147104	0
TCGA-A7-A4SD	0.045463663	0	0.156573221	0.103048016	0	0.184128148	0.01570393	0.043235324	0.043339484	0	0.006287578	0.000983402	0	0.155821172	0.141817671	0.058948692	0	0.011580476	0.033069224	0	0	0
TCGA-E2-A1AZ	0.075473339	0	0	0.012033348	0	0.435667578	0.030533164	0.048875851	0	0	0.009550209	0	0.010873254	0.060573967	0.182468341	0.091635638	0.003288469	0	0.039026842	0	0	0
TCGA-D8-A1JG	0.040449476	0	0.195856917	0.025450044	0	0.212625579	0.0364136	0	0.011351718	0.004093843	0	0.015150916	0	0.146722076	0.100921903	0.157260001	0.013365524	0	0.040338401	0	0	0
TCGA-AO-A129	0.036636412	0	0.09843818	0.146422006	0	0.200357368	0.032281986	0.056372507	0.042146415	0	0	0.009176334	0.004054739	0.13800338	0.144947972	0.090670788	0	0	0.000491913	0	0	0
TCGA-AO-A0JF	0.024872524	0	0.004095352	0.139207114	0	0.167620214	0.005117433	0.008726915	0.010188749	0.018875488	0	0.007824425	0.001486763	0.037930433	0.080549716	0.179684766	0.10212403	0	0.209695946	0	0	0.002000132
TCGA-AC-A6IX	0.033127221	0	0.166835141	0.075550305	0	0.139719965	0	0.024833904	0.007913072	0	0	0.062276681	0.019854462	0.05179739	0.120424435	0.19268746	0.013260116	0	0.091719847	0	0	0
TCGA-AN-A0XU	0.060420744	0	0.104934592	0.093883238	0	0.028216873	0.047677257	0.044793425	0	0.005040912	0.010442934	0.038041714	0	0.287276506	0.104291222	0.115745606	0.026003677	0	0.033231299	0	0	0
TCGA-BH-A0BG	0.052925614	0	0.020765783	0.169405902	0	0.074022617	0.015661313	0.076122768	0.062392053	0.010043227	0	0.036484454	0	0.093402511	0.255757466	0.073167018	0	0.025091332	0.034757942	0	0	0
TCGA-E2-A1LH	0.031763159	0	0.07623554	0.160344911	0	0.132708927	0.000432926	0.066009402	0.052179637	0.013387587	0	0.028146427	0	0.174955885	0.134152125	0.089121995	0.002969585	0	0.037591895	0	0	0
TCGA-A1-A0SF	0.092592349	0	0.13799978	0.149005994	0	0.217725638	0.002355675	0	0.022794754	0.067538562	0	0.020590693	0	0.03745228	0.068962301	0.050041835	0.018611063	0	0.114329077	0	0	0
TCGA-BH-A0W5	0.098051268	0.042243194	0.040558196	0.082243039	0	0.297983714	0.041184753	0	0.055961869	0.012563625	0	0	0	0.160738105	0.057150329	0.054972409	0	0	0.0563495	0	0	0
TCGA-EW-A1J2	0.054486117	0	0.022621681	0.087058158	0	0.177263435	0.015521768	0.031319391	0	0.032749089	0	0	0.017051186	0.141237054	0.103094803	0.172022774	0.044297266	0.017745019	0.083532258	0	0	0
TCGA-OK-A5Q2	0.139740696	0	0.060938157	0.129716712	0	0.169168742	0	0.003731722	0.104016744	0.0013197	0	0.032237026	0	0.119374862	0.067617825	0.073289789	0.037608516	0	0.048654651	0	0	0.012584858
TCGA-B6-A0I2	0.001605441	0	0.064443551	0.295957641	0	0	0.070896382	0.050565557	0.084998253	0	0	0.0636603	0.003331606	0.120555845	0.154221463	0.072030322	0.003548034	0	0.014185605	0	0	0
TCGA-GM-A2DD	0.024420208	0	0.014188196	0.115186607	0	0.178649557	0.072956238	0.022247346	0.068484125	0.029075724	0	0.00714882	0	0.107100073	0.098364097	0.13883117	0.048049149	0.027431751	0.04786694	0	0	0
TCGA-A8-A0A7	0.02591002	0	0.121100502	0.206674484	0	0.090072666	0.023078056	0.012414807	0.054472031	0.086498476	0	0.014689856	0	0.112483902	0.091281637	0.098133035	0.009540115	0	0.050852438	0	0	0.002797974
TCGA-A2-A0EO	0.048807558	0	0.063305904	0.096216606	0	0.225320624	0	0.006521985	0.033604369	0	0	0.024184168	0	0.167963156	0.102063129	0.101938129	0.01486265	0	0.113992632	0	0	0.001219091
TCGA-AO-A0JJ	0.017472206	0	0.147204353	0.009805951	0	0.253295399	0	0.049114558	0.024669482	0.115688375	0	0.011234822	0	0.025671068	0.135866099	0.096894722	0.014813531	0	0.098269433	0	0	0
TCGA-BH-A1F6	0.048147612	0	0.089225364	0.116187304	0	0.077704457	0.052359361	0.046794809	0.014552062	0	0	0.008666179	0.003742935	0.243389485	0.084454835	0.186338468	0	0	0.016162055	0	0	0.012275075
TCGA-BH-A1FC	0.016210978	0	0.242900179	0.108854248	0	0.130969887	0.145312741	0.064919037	0	0.020007571	0	0.007128399	0	0.030767194	0.086976621	0.102545639	0.029227188	0.004431999	0	0	0.009748319	0
TCGA-D8-A1J8	0.039275185	0	0.000114703	0.1365999	0	0.110353269	0.089940758	0.071093345	0.007428951	0.055012092	0	0.025386577	0	0.131934456	0.119152837	0.150017521	0	0.035426109	0.011651156	0	0	0.016613141
TCGA-E9-A3HO	0.011575857	0	0	0.187791214	0	0.111277658	0	0.061687614	0.100447289	0	0	0.101150868	0.018936142	0.092266578	0.113653867	0.083755429	0.03533842	0	0.082119064	0	0	0
TCGA-A2-A3Y0	0.012815589	0	0.024260939	0.16564912	0	0.09583804	0.131383178	0.05737529	0.113176426	0	0.050200032	0	0	0.145274295	0.106305135	0.059918802	0.010133542	0	0.016841261	0	0	0.010828349
TCGA-BH-A0AY	0.034100874	0	0.010887627	0.105706119	0	0.19053953	0	0.013326474	0.011449934	0	0	0.032241942	0	0.109258633	0.071991077	0.183274149	0.037094905	0	0.200128735	0	0	0
TCGA-AR-A1AR	0	0	0	0	0	0.200217509	0.010556545	0.021375648	0	0.059823686	0	0.001958193	0	0.375556322	0.092528163	0.203827915	0	0.003497473	0.030658547	0	0	0
TCGA-BH-A8FZ	0.052006456	0	0.038212358	0.035547232	0	0.151043664	0.006041913	0.037298963	0.036398476	0	0	0.009966602	0.000410434	0.256757219	0.046735608	0.112853804	0.060937702	0.031543956	0.11398742	0	0.010258192	0
TCGA-A8-A06U	0.030073719	0	0	0.024586424	0	0.203926859	0	0.062922073	0.032509601	0.008889262	0	0	0.005905501	0.055262052	0.137942717	0.341363946	0.013469322	0	0.083148526	0	0	0
TCGA-A8-A09X	0.01761055	0	0.067217712	0.084152001	0	0.196557494	0.015664902	0	0.029447508	0.06609771	0	0.041250674	0.003972241	0.035189357	0.1130982	0.167451006	0.029188309	0	0.133102335	0	0	0
TCGA-B6-A0IH	0.009830082	0	0.152041444	0.217855946	0	0.135707591	0	0.043422944	0.034142612	0.065660829	0	0	0	0.000671311	0.136777545	0.089057809	0.062116971	0	0.052714916	0	0	0
TCGA-EW-A1OV	0.069186313	0	0.04936311	0.231239738	0	0.107361489	0.037462648	0.036866829	0.060344745	0.063530565	0	0.006581646	0	0.122922967	0.084330703	0.088790296	0.002011302	0	0.040007648	0	0	0
TCGA-BH-A18V	0.004683172	0	0.00669679	0.007441871	0	0.163533597	0	0.050172645	0.03441691	0	0	0.026632822	0	0.418262776	0.100487491	0.147905942	0	0	0.039765984	0	0	0
TCGA-GM-A3XL	0.013320535	0	0.091564394	0.181342844	0	0.103854739	0.124839466	0.042960304	0.008494175	0	0.039439381	0	0.001144334	0.090365178	0.112830553	0.126324811	0.015727225	0.010050684	0.037741376	0	0	0
TCGA-D8-A27M	0.03713202	0.051852646	0.087514473	0.006411629	0	0.292298252	0.017325574	0.041453088	0.024174874	0	0.031047102	0	0.003304749	0.071539659	0.177006281	0.100265227	0.02445043	0	0.032558826	0	0	0.001665169
TCGA-E9-A248	0.041649304	0	0.173201175	0.094411113	0	0.194190225	0.030613502	0	0.016925108	0.081769622	0	0	0	0.121703386	0.097397696	0.099102664	0.003248677	0	0.045787528	0	0	0
TCGA-BH-A18H	0.066642328	0	0.08745265	0.196702268	0	0.182325974	0.039642325	0	0.059518148	0	0.001629557	0	0	0.148266841	0.100470965	0.057449481	0.003296509	0	0.056602954	0	0	0
TCGA-A2-A04X	0.020381638	0	0.10991812	0.110793852	0	0.156404106	0.001557016	0.050196739	0.077654539	0	0	0.011392997	3.84E-05	0.092444034	0.169697156	0.107187261	0	0.029095139	0.063238996	0	0	0
TCGA-A2-A3XW	0	0	0.015225888	0.098306523	0	0.14506622	0	0	0.09321145	0	0	0.041947706	0.00976885	0.134937746	0.022747866	0.13383522	0.172854355	0.008504551	0.122299616	0	0	0.001294009
TCGA-EW-A1IZ	0.050334965	0	0.104813683	0.296365083	0	0	0.060080509	0.087847934	0.026362897	0.138826149	0	0.022236482	0	0.053709844	0.064743998	0.059709924	0.009645297	0	0.025323235	0	0	0
TCGA-E9-A1RF	0.043935178	0	0.032205531	0.208653851	0	0.074508459	0.030275069	0.018363511	0.036765134	0.015529838	0	0	0	0.159407856	0.101522687	0.237017855	0.011964318	0.009089472	0.019836161	0	0	0.000925079
TCGA-GM-A2DH	0.025571675	0	0	0.083465588	0	0.311255678	0.017719323	0.09170715	0.064148327	0.043309412	0	0.013490506	0	0.142818371	0.108309015	0.068472011	0.015384436	0.000231365	0.014117144	0	0	0
TCGA-A2-A0YD	0.04729685	0	0.01677303	0.070069613	0	0.207639419	0	0.034217013	0.036323126	0.015218057	0	0.010456989	0	0.177806492	0.088839219	0.165576254	0.01227584	0	0.106303186	0	0	0.011204912
TCGA-BH-A1EY	0.036094565	0	0	0.002189439	0	0.319169742	0.010406127	0.028967965	0.012553657	0.02466521	0.001069123	0	0	0.19217684	0.113873848	0.168704604	0.031285616	0	0.057582745	0	0	0.001260519
TCGA-EW-A1P4	0.003077972	0	0.025780913	0.18263532	0	0.087612147	0.081427724	0.059898323	0.030053467	0	0	0.127824727	0	0.071906571	0.092909603	0.060244683	0.115011898	0.003329695	0.033506976	0	0	0.024779981
TCGA-A2-A0YH	0.0148441	0	0.074729543	0.008104822	0	0.115745333	0.017727312	0.0402504	0.067207942	0	0.033433912	0	0.001735945	0.105341862	0.050913113	0.292392815	0.009016743	0.028193715	0.117585731	0	0	0.022776712
TCGA-E2-A108	0.035258941	0	0.034572729	0.27737279	0	0.096201448	0.017124729	0.065619214	0.049256196	0.025176829	0	0.014599445	0	0.0804686	0.09574844	0.129114697	0.011756646	0	0.067729295	0	0	0
TCGA-EW-A1P1	0.03861571	0	0	0.091521445	0	0.144212303	0.014705854	0.041792404	0.016746952	0.031411789	0	0.007322618	0	0.316616188	0.100011808	0.114740188	0.045427624	0	0.036875117	0	0	0
TCGA-S3-AA10	0.011745276	0.008222439	0.083412467	0.132111566	0	0.123534466	0.03465972	0.074426128	0.079543712	0	0	0.053309355	0	0.172511899	0.139196899	0.05799655	0	0.002622301	0.026707222	0	0	0
TCGA-A8-A07E	0.042310205	0	0.012074007	0.125344942	0	0.160947544	0.022780691	0.001949702	0.03439476	0.065789517	0	0	0	0	0.118575354	0.160679777	0.0851999	0	0.169953602	0	0	0
TCGA-HN-A2NL	0.030028034	0	0.095302187	0.123784179	0	0.069363657	0	0.05048596	0.049815419	0.044367484	0	0.042444606	0	0.218505551	0.11987054	0.150017069	0	0	0.006015314	0	0	0
TCGA-D8-A27G	0.013379164	0	0	0.028484912	0	0.304145904	0.007830686	0.01519152	0.001147041	0.122079854	0	0	0	0.124713959	0.134860901	0.173795136	0.02275035	0	0.051620573	0	0	0
TCGA-BH-A0W7	0.035717662	0	0.066656398	0.030182333	0	0.20784664	0.016565597	0	0.045802634	0.10747157	0	0.006077708	0	0.174456083	0.11240701	0.07440871	0.010168245	0	0.112239409	0	0	0
TCGA-BH-A0RX	0.023201628	0	0.061107061	0.186565986	0	0.054882032	0.042400255	0.035007644	0.05436488	0	0	0.047465601	0.02188592	0.138612795	0.162329394	0.075751126	0.039433951	0.005769516	0.051222211	0	0	0
TCGA-BH-A8G0	0.080779823	0.075063882	0	0.048414454	0	0.07502451	0.001261203	0.005418401	0.033057755	0	0	0.027949544	0	0.424478893	0.028464409	0.116664088	0	0	0.083423038	0	0	0
TCGA-EW-A1P8	0.005715577	0	0	0.06585319	0	0.105967523	0	0.051699572	0.059119382	0	0	0.01024316	0.015537739	0.155383852	0.058724508	0.279249415	0.145219258	0	0	0.041412776	0	0.00587405
TCGA-E2-A1II	0.019930199	0	0.022072028	0.333169768	0	0.020280317	0.114020531	0.088968287	0.038154772	0.010531476	0	0	0.006490391	0.050375161	0.164476072	0.077935129	0.005391776	0	0.048204094	0	0	0
TCGA-A2-A0ST	0.039351511	0.002057711	0.114145482	0.153149398	0	0.068160409	0.016769358	0.07238371	0.066770553	0.026147532	0	0.019615292	0	0.083102056	0.149019847	0.039419968	0.117735362	0.012863043	0.019308769	0	0	0
TCGA-PL-A8LZ	0.02853745	0	0.030733246	0.064931534	0	0.144056453	0.070528181	0.059597405	0.05626308	0	0.020653991	0.014873866	0	0.117418946	0.247489575	0.105762637	0	0.017698039	0.021455596	0	0	0
TCGA-AC-A3YI	0.018933952	0	0.02214991	0.031929901	0	0.124679118	0.005282285	0.028877645	0.014102668	0.00546741	0	0	0	0.538407596	0.040188749	0.064519447	0	0	0.026733211	0.076846092	0	0.001882017
TCGA-A8-A08P	0.008733541	0	0.038340977	0.036104467	0	0.216352791	0.008009651	0.044541488	0.042380081	0.014564143	0	0.038464045	0	0.156189238	0.13042202	0.150092986	0.013928378	0	0.095740405	0	0	0.006135788
TCGA-E2-A159	0.035620107	0	0.097245721	0.151590892	0	0.183907328	0.102386394	0.00764703	0.005164635	0.000384934	0	0	0.000387162	0.130126448	0.078469768	0.137493604	0.038401111	0.000307323	0.030867542	0	0	0
TCGA-E9-A22A	0.020432808	0	0	0.042624114	0	0.21663603	0	0.018714158	0.017925061	0.089181454	0	0.05694375	0	0.142007272	0.123712531	0.124161182	0.007408471	0	0.121011896	0	0	0.019241275
TCGA-E2-A573	0.035616899	0	0.098015627	0.107505234	0	0.126075134	0.017763441	0.065560776	0.047665766	0.018659926	0	0.012559585	0	0.218156882	0.127600299	0.105377178	0.004275028	0.001947145	0.013221082	0	0	0
TCGA-EW-A1OW	0.083760416	0	0.095526462	0	0	0.092723155	0	0.076154195	0.023555189	0.018004381	0	0.028064285	0	0.376113091	0.071091455	0.093220941	0.01054445	0	0.03124198	0	0	0
TCGA-AN-A046	0.010363056	0	0	0.123041859	0	0.359933679	0.012764051	0.108549414	0.016114389	0.038925207	0	0	0	0.037519827	0.134220138	0.098962224	0.058865194	0	0	0	0.000740961	0
TCGA-OL-A66L	0.002850928	0	0.086657566	0.157622447	0	0.149670685	0	0.06647246	0.028716249	0.010877327	0	0.075743907	0.016616167	0.058728684	0.05457763	0.188068374	0.003541159	0.001824673	0.096390212	0	0	0.001641531
TCGA-D8-A1JU	0.037020501	0	0.021803346	0.113678547	0	0.095999753	0.006539693	0.011716593	0	0.019815446	0	0.006955748	0	0	0.050058881	0.314584324	0.107130768	0	0.214696399	0	0	0
TCGA-E2-A1B5	0.043645555	0.036397702	0.057972038	0.187193651	0	0.222490793	0.030322873	0.018047093	0.081573253	0	0	0.038478976	0	0.059133631	0.074293107	0.067940023	0	0.01665034	0.065860963	0	0	0
TCGA-EW-A2FS	0.016713989	0	0.244533592	0.027499941	0	0.161629493	0	0.05985882	0.009969352	0.120710123	0	0.055950812	0.00728175	0.046451813	0.105690127	0.096080321	0.031294608	0	0	0	0.016335261	0
TCGA-EW-A1P7	0.096905983	0.130483779	0.067409482	0.145494385	0	0.241358417	0	0.044555001	0.024884045	0.002952858	0	0	0	0.115708398	0.054541084	0.041532244	0.003428098	0.010291594	0.020454631	0	0	0
TCGA-LL-A5YO	0.077292121	0.003247536	0.081724463	0.151784233	0	0.077091293	0.044891277	0.064005829	0.098336751	0.000527655	0	0.015823206	0	0.170095775	0.077705943	0.060843121	0.024049759	0	0.052581038	0	0	0
TCGA-E9-A3X8	0.001707924	0	0.129874956	0.244742419	0	0	0	0.037888541	0.074033346	0.054339111	0	0.099109254	0	0.042802022	0.076027331	0.095703373	0.027570217	0	0.116201506	0	0	0
TCGA-A2-A4RX	0.054866666	0.035216328	0.033932953	0.016096645	0	0.321066993	0	0	0.061398308	0	0.007675353	0.010162656	0	0.239056655	0.117643411	0.077258074	0	0	0.025625957	0	0	0
TCGA-AC-A6IX	0.150081647	0.055391194	0.082500761	0.079731936	0	0.298578809	0.002262139	0.031173821	0.045640954	0.012832889	0	0.016195008	0.003855248	0.002783199	0.061504323	0.067312151	0.005362484	0	0.084793437	0	0	0
TCGA-LD-A9QF	0.031438739	0	0	0.124842991	0	0.143378164	0.022020111	0.054665403	0.059511139	0.009443664	0	0.008267615	0	0.373756948	0.054656564	0.079625029	0	0.004845048	0.033548587	0	0	0
TCGA-AN-A0XW	0.023698712	0	0.032577174	0.129400222	0	0.18508631	0.036312272	0.068457465	0.024415213	0	0	0.04084392	0.027756285	0.047732711	0.128772169	0.168078914	0.010838313	0	0.07603032	0	0	0
TCGA-A2-A0CM	0.025601857	0	0.037793634	0.152052218	0	0.136206179	0.0678842	0.073621379	0.040560096	0	0	0.017455714	0.006154118	0.204937953	0.127330722	0.080117944	0	0	0.030283985	0	0	0
TCGA-AR-A2LJ	0	0.012300611	0.049062598	0.087161206	0	0.053348379	0	0.014134374	0.059162154	0.013203614	0	0.038641398	0	0.35559503	0.067303595	0.167225698	0.025530973	0	0.05733037	0	0	0
TCGA-A2-A0EP	0.067840722	0	0	0.064822033	0	0.140067775	0.035972393	0.053752274	0.050703827	0	0	0.009402567	0.017485945	0.239545286	0.030062182	0.111553005	0.115935807	0.021069584	0.041786601	0	0	0
TCGA-C8-A132	0.019518784	0	0.07711032	0.182929084	0	0.143409961	0.012705237	0.046615654	0.058031915	0.027886424	0	0	0	0.148443865	0.075007114	0.109184576	0.059268234	0.013047615	0.026841216	0	0	0
TCGA-A8-A09M	0.00407457	0	0.134640476	0.104029041	0	0.121379261	0.01597407	0.007738108	0.057811189	0	0	0.067578513	0.003658876	0.036563163	0.122663883	0.198971802	0.03067371	0	0.092765854	0	0.001477483	0
TCGA-E2-A1LE	0.005976339	0	0	0.235312377	0	0.138055793	0	0.044603961	0.05961227	0	0	0.02851055	0	0.220249334	0.088697251	0.126085544	0.008442693	0	0.044453888	0	0	0
TCGA-EW-A3E8	0.054413437	0	0.04719914	0.100351035	0	0.252959655	0.001762358	0.032653285	0.084448369	0.020841809	0	0.022545923	0	0.11514621	0.108236731	0.081325774	0.000913844	0	0.077202429	0	0	0
TCGA-A7-A425	0.029762871	0	0.007674636	0.081104101	0	0.209486538	0	0.011629588	0.018178992	0	0.025139996	0.009638062	0.099826719	0	0.05064106	0.336144723	0.022355114	0	0.095173131	0	0	0.003244467
TCGA-AN-A0XS	0.029887321	0	0.177597127	0.112323494	0	0.157279261	0	0.033365444	0.01660594	0.055527818	0	0.030408812	0	0.083714899	0.127582192	0.107598219	0.010889748	0	0.055136551	0	0	0.002083175
TCGA-AR-A0U4	0	0	0.001948329	0.019267094	0	0.076922797	0.018143677	0.01664269	0.001426507	0	0.003683865	0.003406851	0.02397262	0.536447458	0.182525257	0.073082192	0.032125366	0	0.000323066	0	0	0.010082233
TCGA-OL-A66I	0.001059398	0	0.014850348	0.282051722	0	0.049292165	0.07208461	0.03983456	0.132362076	0	0	0.002590729	0.001490848	0.116894516	0.117737423	0.052868846	0.082863833	0	0.033897969	0	0	0.000120958
TCGA-BH-A18Q	0.08542811	0	0.045996873	0.18019873	0	0.040443692	0	0.083161312	0.061265473	0	0.009126843	0.018168276	0.012977538	0.041413752	0.168225646	0.14227415	0.023015413	0.027556942	0.060747251	0	0	0
TCGA-BH-A0B3	0	0	0.256438886	0.099918001	0	0.063576727	0.028905915	0.066247614	0.037677368	0	0	0.021351943	0.020156762	0.096978233	0.147424016	0.090540592	0.043966148	0	0.020744803	0	0	0.006072991
TCGA-A2-A25D	0.044928386	0	0	0.07210026	0	0.343480975	0.034211868	0.031181518	0.027063643	0.039026112	0.005375962	0	0.006402743	0.019189242	0.146557755	0.107417118	0.021710925	0	0.101353493	0	0	0
TCGA-BH-A0B7	0.094708264	0	0.037276199	0.047354853	0	0.323608014	0.013905524	0.022219761	0.016945464	0.01180664	0.006188124	0	0	0.220802458	0.090197625	0.084997116	0.0089415	0	0.02104846	0	0	0
TCGA-A2-A1G0	0.073513544	0	0.161469786	0.070846493	0	0.330384437	0	0	0	0.004802783	0	0	0.004856656	0	0.078784343	0.094395104	0.118767141	0	0.061945702	0	0	0.000234011
TCGA-AC-A3QP	0.009771733	0	0.093516137	0.105350813	0	0.102959804	0	0.064290767	0.000999489	0.007616566	0	0.033940551	0.172444159	0	0.082866164	0.170264543	0.021847167	0	0.134132107	0	0	0
TCGA-EW-A1IW	0.083212421	0	0.022726831	0.079281403	0	0.255293646	0.013476326	0.052802105	0.011210136	0.003461273	0.005656216	0	0.007808582	0.068270586	0.087165211	0.135641357	0.071232965	0.008525138	0.089423191	0	0	0.004812615
TCGA-AC-A2B8	0.061538961	0	0.015963339	0.091963838	0	0.22529114	0.006786398	0.021576814	0.003390046	0.017981918	0	0	0.06957339	0.101002446	0.100382474	0.166925624	0.009711831	0.001813247	0.106098533	0	0	0
TCGA-A8-A08L	0.062461729	0	0	0.059248786	0	0.250573967	0.037259141	0.055106854	0.005423468	0.052220226	0	0.001958722	0.014486014	0.138777727	0.134982035	0.135902236	0.01831656	0	0.033282535	0	0	0
TCGA-AO-A0J4	0.127365267	0	0.062324855	0.085019597	0	0.22027676	0.011457141	0.044836228	0.070524515	0	0.008140584	0	0	0.172960408	0.12544665	0.071647997	0	0	0	0	0	0
TCGA-GM-A3XN	0.050949334	0	0.082715402	0.092502312	0	0.13099964	0	0.062108674	0.021216528	0.031249503	0	0.003921538	0	0.209903491	0.145828587	0.108906417	0.021345948	0	0.038352625	0	0	0
TCGA-E2-A3DX	0.111761824	0	0.073735459	0.191988054	0	0.332455224	0	0	0.016216309	0.019918262	0	0	0.010515092	0.044128215	0.073188076	0.085182593	0.002358376	0	0.038552516	0	0	0
TCGA-LD-A74U	0.007754251	0.004050976	0	0.009821269	0	0.000642077	0.000364425	0.026163394	0.04673266	0.006851242	0.036354687	0	0	0.538341983	0.057874311	0.125377951	0.007864019	0	0.131806756	0	0	0
TCGA-A2-A25F	0.032189888	0	0.008213208	0.130687049	0	0.211548122	0.085247578	0	0	0.050287528	0	0	0	0.218987606	0.093459915	0.099344571	0.026638345	0	0.04339619	0	0	0
TCGA-AC-A2FF	0.014081482	0	0.136389243	0.043273761	0	0.263603849	0	0	0.012142914	0.059927279	0	0.012581128	0	0.065028911	0.101227177	0.127803277	0.023643478	0	0.139016375	0	0	0.001281128
TCGA-AR-A1AK	0.038052524	0	0.028913307	0.020578809	0	0.308762139	0.005419867	0.024759758	0.015335208	0.058014646	0	0	0	0	0.188934258	0.187895861	0.030987607	0	0.092104365	0	0	0.000241652
TCGA-BH-A0DE	0.009611985	0	0.014564042	0.107024451	0	0.229220413	0.006928755	0.028231347	0.021483127	0	0.006411342	0	0.014567153	0.075536303	0.177933069	0.225665873	0	0.010627577	0.070912938	0	0	0.001281626
TCGA-A7-A426	0.007798677	0	0.095405029	0.155809588	0	0.223222496	0	0	0.004028677	0	0	0.06228568	0.011902669	0.014750116	0.038084082	0.098188013	0.006289515	0	0.282235458	0	0	0
TCGA-BH-A0BL	0.075245308	0	0	0	0	0.274392585	0.043150985	0.054722512	0.014207384	0.033894556	0	0.000608969	0	0.117574029	0.183097804	0.071714205	0.085320823	0	0.045525926	0	0	0.000544915
TCGA-B6-A0WY	0.047427121	0	0.040574942	0.071590303	0	0.10164028	0	0.038406484	0.048845879	0	0	0.023769101	0	0.244560381	0.162790002	0.14115039	0.009473559	0	0.069771558	0	0	0
TCGA-C8-A12U	0.042956578	0	0.030562407	0.176053984	0	0.069984363	0.085609677	0.049488128	0	0.013464339	0	0.093381218	0.002308963	0.044118549	0.126289945	0.117984725	0.031523824	0	0.116273299	0	0	0
TCGA-D8-A1XW	0.006425256	0	0.002202688	0	0	0.196848887	0.003606614	0.020073226	0.032196552	0	0.002784441	0.005027147	0.003871456	0.26285591	0.089448554	0.331683813	0.002247109	0	0.040728349	0	0	0
TCGA-AO-A0JG	0.022268492	0	0.073141302	0.201312942	0	0.191286895	0	0.052938746	0.027307757	0.03878565	0	0.053686673	0.010067361	0.058824052	0.093248426	0.099120712	0.014957114	0	0.063053877	0	0	0
TCGA-A8-A07J	0.025566645	0	0.006886535	0.026717137	0	0.116915735	0	0.00067956	0.013375719	0	0	0.003489108	0.036428663	0.359160021	0.038562384	0.184550623	0.073817312	0	0.11385056	0	0	0
TCGA-D8-A27I	0.063620852	0	0	0.073228601	0	0.216724692	0.009609518	0.022108639	0.028620798	0.004371774	0	0.000950565	0.010197504	0.099526982	0.13491473	0.151104911	0.035410344	0	0.149610091	0	0	0
TCGA-JL-A3YW	0	0	0.024721528	0.045413224	0	0.115088558	0.008166387	0.046174616	0.051395742	0	0.004103486	0.004948285	0	0.436774079	0.101954863	0.110194421	0.005901234	0	0.045163577	0	0	0
TCGA-AC-A23G	0.012789532	0	0	0.011681647	0	0	0.013391288	0.027229569	0.028609815	0.070204052	0	0	0	0.598140543	0.042750166	0.087300221	0.015863312	0	0.092039853	0	0	0
TCGA-D8-A1Y2	0.021619996	0	0.031790985	0.059802128	0	0.082261146	0.022415062	0.024679061	0.017019338	0.047053252	0	0	0	0.486853845	0.054916667	0.138355553	0	0	0.013232968	0	0	0
TCGA-AR-A255	0.020514094	0	0	0	0	0.197456887	0.015891977	0.029880193	0.045980216	0.037980692	0.028993081	0	0	0.177761214	0.180689551	0.142100827	0.009917186	0	0.112834082	0	0	0
TCGA-E9-A1N4	0.046824088	0	0.002942644	0.010316989	0	0.134746053	0.001209369	0.015087648	0.004758378	0.029581553	0	0.012987803	0	0.405827413	0.09993953	0.13659484	0	0	0.099183692	0	0	0
TCGA-C8-A138	0.031929932	0	0.079701417	0.284196287	0	0	0.036247619	0.021055872	0.038732721	0.00553965	0	0.008726011	0	0.264844576	0.06663453	0.090228496	0.008885564	0.00733492	0.055942405	0	0	0
TCGA-OL-A66N	0.015091819	0.01203785	0.1688759	0.138965562	0	0.178854347	0	0.035221727	0.020030291	0	0	0.070221909	0.00183379	0.007219187	0.016389171	0.145348936	0.045541118	0.003709365	0.139336674	0	0	0.001322355
TCGA-BH-A28O	0	0	0.250859658	0.078228337	0	0.333027102	0	0	0.002028795	0	0.079361302	0	0.041877775	0.029465872	0.056643368	0.044370854	0.023466381	0	0.060670556	0	0	0
TCGA-A2-A3XX	0.08844847	0	0.092056288	0.074738632	0	0.044222757	0	0.06580616	0.072755681	0	0	0.012037156	0	0.335525253	0.076686046	0.09707629	0	0	0.040647265	0	0	0
TCGA-A2-A1G6	0.062157537	0	0.095177214	0.163150588	0	0.085263964	0	0.015666703	0.02566389	0.002769072	0	0.017756278	0.012720832	0	0.012119465	0.220259081	0.177170349	0	0.107181198	0	0	0.00294383
TCGA-AN-A0FN	0.063940249	0	0.05509503	0.094599677	0	0.251319905	0.00613499	0.030773203	0.011999415	0.151325144	0	0.011941531	0	0.091112663	0.085181193	0.068498776	0.013011888	0	0.065066336	0	0	0
TCGA-A8-A07U	0.049788527	0	0.098660406	0.076973819	0	0.124139944	0.007518926	0.083119664	0.055905095	0	0	0.064096401	0.000869587	0.092959101	0.209303122	0.078934342	0.009691569	0.005150828	0.042888668	0	0	0
TCGA-GM-A2DN	0.085629612	0	0.094229297	0.076804279	0	0.222012713	0.011144312	0.025625324	0.018347405	0.083196476	0	0.003489846	0	0.194231763	0.119203218	0.015585573	0.016563019	0	0.033937163	0	0	0
TCGA-AO-A128	0.004659947	0	0	0.277717554	0	0	0.121182996	0.050019259	0.017477693	0.014487773	0	0.049496404	0	0.064780269	0.192135024	0.154403671	0	0	0.051478329	0	0	0.002161081
TCGA-GM-A2DB	0.066650869	0	0	0.075638342	0	0.092899148	0.008953469	0.027359475	0.016203463	0	0	0.040022418	0	0.331758597	0.183572632	0.100103009	0.005586134	0	0.051252445	0	0	0
TCGA-BH-A18V	0.036794461	0	0.016862732	0.165234766	0	0.094723279	0.021401627	0.081670704	0.106431671	0	0	0.052426517	0.006490347	0.108449636	0.190504004	0.08183868	0.009932895	0	0.027238682	0	0	0
TCGA-BH-A1FE	0.093836212	0	0.030769713	0.128234378	0	0.294047277	0.062908202	0	0.001118954	0.042707344	0	0	0	0.030983138	0.124887276	0.060607626	0.029848368	0.011035924	0.089015587	0	0	0
TCGA-BH-A0HF	0.04142735	0	0.033071058	0.004316801	0	0.100597948	0	0.013262738	0.001686132	0.042072956	0	0.009162388	0	0.449374582	0.081402373	0.124957372	0.035046712	0	0.063621589	0	0	0
TCGA-B6-A0RT	0.060668049	0	0.038785914	0.352830431	0	0.074695051	0.040170512	0.006838286	0.117299993	0.004335873	0	0.023486786	0.003410686	0.091297658	0.110569394	0.038208108	0.00573712	0.000819502	0.030846637	0	0	0
TCGA-BH-A1F0	0.057195451	0	0.069715559	0	0	0.241310853	0.026296797	0.081173119	0	0.043971799	0	0	0.004964869	0.05119724	0.159015872	0.212806993	0.00319366	0.004520036	0.044378421	0	0.000259331	0
TCGA-A2-A0CR	0.051818108	0	0.074312039	0.159509813	0	0.122633138	0.005687797	0.05668262	0.108403435	0.067376974	0	0.047427724	0	0.091622602	0.081459622	0.063296161	0.017539387	0	0.05223058	0	0	0
TCGA-A2-A0CL	0.073809165	0	0.051863996	0.187025859	0	0.27559585	0.044398381	0	0.0694668	0	0.010239377	0	0.014757165	0.046985073	0.161439732	0.048875667	0.002006503	0	0.011083167	0	0	0.002453263
TCGA-OL-A5D7	0.045864042	0	0.005927683	0.167748423	0	0.16462327	0.09166517	0.079736556	0.099894069	0	0	0.001581881	0.008915924	0.088471951	0.138074145	0.091795215	0	0	0.015701671	0	0	0
TCGA-AR-A1AT	0.045823783	0	0.03868553	0.141080693	0	0.161476626	0.024095658	0.041392474	0.016810716	0.028921657	0	0.006005648	0	0.180312215	0.110148139	0.158313677	0.006809737	0	0.040123448	0	0	0
TCGA-BH-A0BZ	0.025890299	0	0.037766261	0.197023169	0	0.085317101	0.053816181	0.045388066	0.090531566	0.040007681	0	0	0	0.106578676	0.135257309	0.136028779	0.007311242	0	0.03908367	0	0	0
TCGA-E2-A14X	0.079965441	0	0.241007952	0.099115378	0	0.16183977	0.012388901	0.094651118	0	0.043314411	0	0.007091339	0	0.082766422	0.076242071	0.068688543	0.015857466	0	0.017071187	0	0	0
TCGA-BH-A0BW	0.022915845	0	0.044718553	0.035832678	0	0.169503649	0.048086612	0.055312282	0.013664642	0	0.023103282	0.020226562	0	0.094204091	0.276364447	0.151532295	0	0	0.039490037	0	0	0.005045024
TCGA-AN-A0AT	0.027855622	0	0.01407334	0.087919716	0	0.160132196	0.012772386	0.048692696	0.04727605	0	0	0.011242657	0	0.347687417	0.103229694	0.134455281	0	0	0.004662945	0	0	0
TCGA-A2-A0YM	0.026037567	0	0.003143718	0.032568857	0	0.089686604	0.008137177	0.04398657	0.017624626	0	0	0.014015269	7.34E-06	0.532115105	0.08250236	0.080744625	0	0.069430184	0	0	0	0
TCGA-B6-A3ZX	0.133142915	0.068240239	0.090619223	0.163186973	0	0.094611874	0.008580025	0.130145185	0.087827118	0.052090925	0	0	0	0.081167635	0.038072024	0.036580674	0	0.00210104	0.01363415	0	0	0
TCGA-E9-A1NC	0.026035153	0	0.103513591	0.108622984	0	0.040907461	0.01121892	0.043083575	0.087572237	0.020480307	0	0.005815301	0	0.221355374	0.181149434	0.108624148	0.006475672	0	0.035145844	0	0	0
TCGA-EW-A1J6	0.030485558	0	0.045693331	0	0	0.118584032	0.134993744	0.054153501	0.007530192	0.094972172	0.000481858	0	0	0.038867735	0.21746167	0.171860428	0.023866731	0	0.059203004	0	0	0.001846045
TCGA-BH-A42U	0.012681179	0.039342104	0.079215683	0.122896189	0	0.060835064	0	0.070151946	0.071631307	0.056899769	0	0.046650764	0	0.229256482	0.078684237	0.098368479	0.002720462	0	0.030666335	0	0	0
TCGA-A2-A0CO	0.07287182	0	0.012405583	0.14399868	0	0.257590879	0	0.046936383	0.098339532	0	0	0.039119397	0.001081889	0.077242624	0.110811201	0.09404102	0	0.016758568	0.028802422	0	0	0
TCGA-BH-A0E6	0.091992726	0	0.193855585	0.131085252	0	0	0	0.017554876	0.149390514	0.004246051	0	0.032454761	0.000270852	0.253387115	0.06461711	0.036151294	0	0	0.024993865	0	0	0
TCGA-BH-A18I	0.016117848	0	0	0.021604948	0	0.293934839	0.01364583	0.028979649	0.048384471	0.005777036	0	0.021321413	0.005066829	0.16264632	0.134988742	0.092474737	0.032610586	0	0.122446752	0	0	0
TCGA-C8-A12K	0.009656641	0	0.01922634	0.150156072	0	0.086652467	0.007659037	0.035296848	0.041449067	0	0	0.052682816	0.001215625	0.246037806	0.175287985	0.117433261	0.009378028	0	0.047072937	0	0	0.000795072
TCGA-OL-A66P	0	0	0.228070071	0.250490468	0	0.014479575	0.001947327	0.101979086	0.058665184	0.006366698	0	0.030151777	0	0.089143424	0.05565905	0.088083281	0.023268157	0	0.046711253	0	0	0.004984649
TCGA-B6-A0WS	0.096015607	0	0.07821317	0.010889874	0	0.161317356	0.012591255	0.061852798	0.054412365	0.088108224	0	0.006777506	0	0.213669955	0.103299195	0.073527037	0	0	0.039325657	0	0	0
TCGA-E9-A2JT	0.157198546	0.121734749	0.03145024	0.183581484	0	0.195033267	0	0.0256942	0.071382353	0.028635551	0	0.016112082	0	0.039470742	0.075414033	0.040093103	0	0	0.011885232	0	0	0.002314418
TCGA-A2-A0T6	0.08289046	0	0.025139942	0.088647046	0	0.178746021	0	0.049616577	0.015918588	0.00663853	0	0.01287398	0	0.089934797	0.071571577	0.133872377	0.023452107	0	0.218994715	0	0	0.001703285
TCGA-AO-A0J9	0.012905114	0	0	0.149069887	0	0.125018724	0	0.023850597	0.045447863	0.02180827	0	0.067276083	0	0.220014216	0.077200229	0.157851189	0.026607063	0	0.072950764	0	0	0
TCGA-AC-A3TM	0.017271778	0	0.061088209	0.206453634	0	0	0	0.045636001	0.059376384	0.092458913	0	0.003222476	0	0.174756	0.058512865	0.15798852	0.017050364	0	0.106184857	0	0	0
TCGA-D8-A143	0.075735477	0	0.173222103	0.047548412	0	0.192737204	0.018250081	0.035717766	0.002725358	0.007255867	0	0.016778041	0	0.165530574	0.080764486	0.135057507	0.023305481	0	0.024726826	0	0	0.000644817
TCGA-AC-A3HN	0.030294579	0	0.081980105	0.008709361	0	0.07934366	0	0.036679041	0.042177136	0.018100043	0	0.01300645	0.001772139	0.301203681	0.113189074	0.114658633	0.014357171	0	0.144528925	0	0	0
TCGA-AR-A2LM	0.058527948	0	0.025232028	0.11486435	0	0.193792202	0	0.041827841	0	0.02365248	0	0.009497048	0.041931092	0.002446919	0.079412349	0.119146742	0.053203442	0	0.236465558	0	0	0
TCGA-E2-A1IJ	0.009409961	0	0	0.079401309	0	0.171521201	0	0.029424499	0.022463373	0.039865502	0	0.071258561	0	0.093644037	0.144073089	0.109440502	0.036672656	0	0.192578401	0	0	0.000246909
TCGA-A7-A26G	0.04837486	0	0.084382353	0.032450899	0	0.276151591	0.011743324	0.044104207	0.001638666	0.02411129	0	0	0	0.114604106	0.131553108	0.114931999	0.050844073	0	0.065109525	0	0	0
TCGA-A2-A259	0.053917697	0	0.00118697	0.004472889	0	0.241486962	0.055293986	0.012914675	0.025055839	0	0.019101075	0	0.027326268	0.063739778	0.086707334	0.067175651	0.041858328	0.029636239	0.267417881	0	0	0.002708428
TCGA-C8-A134	0.009028682	0.002047025	0	0	0	0.116278904	0.028124236	0.070044778	0.014556075	0.063177057	0	0	0	0.407660006	0.194961768	0.094121469	0	0	0	0	0	0
TCGA-BH-A0B0	0.011501277	0	0.010940745	0.061448342	0	0.158293938	0	0.051907287	0.063843702	0.048202338	0	0.028118087	0	0.221087921	0.114772501	0.069648162	0.050571938	0	0.109663761	0	0	0
TCGA-BH-A0B9	0.01627764	0.004439213	0.018184844	0.237411264	0	0.042975412	0.04188449	0.07608407	0.086808669	0.013649563	0	0.009847201	0	0.132337911	0.118302914	0.078603328	0.090739412	0	0.032454068	0	0	0
TCGA-AR-A254	0.010778025	0	0.066899582	0.051221938	0	0.17568877	0	0.036175359	0.014419037	0	0	0.01981548	0.007698554	0.147215338	0.120236346	0.257545027	0.016156718	0	0.068462131	0	0	0.007687694
TCGA-AC-A2FG	0.03293242	0	0.182962069	0.023652191	0	0.135214153	0	0.011707885	0.020135747	0	0	0.011150439	0	0.168919957	0.031080277	0.150009618	0.076009768	0	0.156225477	0	0	0
TCGA-A8-A08H	0.034550974	0	0	0.042201861	0	0.064888143	0.020078539	0	0.005774013	0	0	0.009663144	0.130852559	0.131528215	0.023057832	0.363571129	0.052237435	0	0.091132808	0	0.002401717	0.028061632
TCGA-AR-A24Q	0.01100633	0	0.134905029	0.014039817	0	0.151584783	0.010681472	0.032689283	0.010853939	0.145673489	0	0.017285433	0	0.238607092	0.087964889	0.079646455	0.021165277	0	0.043896712	0	0	0
TCGA-C8-A1HF	0.000950788	0	0.086558865	0.22322434	0	0.14995329	0.072798336	0.009246845	0.043549669	0.078758249	0	0.004447564	0	0.037508201	0.089677874	0.181057511	0.019405117	0	0.002863351	0	0	0
TCGA-D8-A1Y0	0.017950629	0	0	0.006726045	0	0.255932814	0	0.100925431	0.012594587	0.067625178	0	0.028269354	0.010799125	0	0.191734488	0.151134969	0.036399673	0	0.114952436	0	0.004955271	0
TCGA-D8-A1JB	0.038169166	0	0.029435174	0.117716097	0	0.219186703	0.017884512	0.071046703	0	0.110285066	0	0	0	0.061646105	0.111709811	0.102930568	0.013576764	0	0.106413331	0	0	0
TCGA-A2-A04T	0.064291854	0	0.037973372	0.157308032	0	0.088456988	0.077986189	0.08096916	0.011414583	0.004823325	0	0.03450107	0	0.187448525	0.094398379	0.125057077	0.017591771	0	0.017164002	0	0	0.000615674
TCGA-BH-A0DP	0.078967847	0	0.060330733	0.205952238	0	0.117821929	0	0.046142803	0.004398613	0.011860331	0	0.015898039	0	0.13640583	0.099552076	0.138228952	0.004411381	0	0.07468157	0	0	0.005347658
TCGA-A8-A08I	0.0179212	0	0.031176462	0.171864543	0	0	0.028260537	0.02136748	0.031379452	0.038995759	0	0.014298829	0	0.353929938	0.122892851	0.105015412	0.011056069	0	0.051841468	0	0	0
TCGA-BH-A0DL	0.015947381	0	0.049756597	0.0599316	0	0.060529388	0.037135464	0.061292843	0.028268002	0	0	0.039380412	0.000986459	0.243621674	0.163741944	0.124734714	0.087118031	0	0.027555492	0	0	0
TCGA-BH-A0H5	0.083620986	0	0.059055058	0.228318453	0	0.197740021	0.060666271	0.01880735	0.030199197	0.014473557	0	0.006926412	0	0.10415945	0.083792299	0.060440714	0.011712403	0	0.040087829	0	0	0
TCGA-AN-A0AJ	0.008754292	0	0.030722363	0.145781124	0	0.087548777	0.057229615	0.020139341	0.014536568	0.023715682	0	0.011651601	0	0.267154636	0.106095985	0.154812602	0.017983902	0	0.053873512	0	0	0
TCGA-D8-A4Z1	0.072040651	0	0.096046902	0.11804327	0	0.192039158	0	0.042045913	0.03612395	0	0.002596885	0.025660354	0.052607451	0	0.069913844	0.111625276	0.02572201	0	0.155534336	0	0	0
TCGA-B6-A0IJ	0.006099867	0.012737824	0.061887547	0.012816317	0	0.206037247	0	0.065478302	0.037937903	0.017170131	0	0.017532601	0	0.267054064	0.165021554	0.108638025	0.021588617	0	0	0	0	0
TCGA-GM-A2DI	0.034224153	0	0.030257825	0.212270393	0	0.391277053	0.058582208	0	0.000800247	0.002027366	0.002169335	0	0.012257673	0.071201188	0.0942455	0.06372788	0.015715919	0	0.011243261	0	0	0
TCGA-E2-A1IO	0.081241009	0	0.037378988	0.086771752	0	0.283723946	0	0.03433847	0.037983796	0	0	0.032805626	0.011459781	0.145402659	0.129816687	0.042875703	0.013682806	0	0.062518777	0	0	0
TCGA-A2-A0D2	0.052086946	0	0.016431613	0.082049291	0	0.122356316	0.092933888	0.003160336	0.004590132	0.053257895	0	0	0	0.300268292	0.134235287	0.120169072	0.006771102	0	0.011689831	0	0	0
TCGA-BH-A0H3	0.059035069	0	0.036146817	0.106471177	0	0.194396646	0	0.031668414	0.020599268	0.025649557	0	0	0	0.177092886	0.080916642	0.151621499	0.066740662	0	0.049661363	0	0	0
TCGA-AC-A6IV	0.037744466	0	0.005777942	0.103555658	0	0.213539152	0	0.019985414	0.024714075	0.017031141	0	0.019155057	0	0.129798365	0.08187199	0.229837731	0.007303101	0	0.09992271	0	0	0.009763199
TCGA-A8-A07C	0	0	0.049920553	0.039193407	0	0.257829266	0.040248174	0.030012492	0.008035822	0.071056771	0	0.021664365	0	0.060055514	0.081684038	0.283352293	0.012104536	0.012082535	0.032760233	0	0	0
TCGA-D8-A1XK	0.048337881	0	0.044725584	0.055108615	0	0.127192523	0.062759732	0.023723965	0	0	0.021757752	0.006470607	0	0.401503875	0.064885299	0.114330296	0	0	0	0.024333225	0	0.004870647
TCGA-BH-A0B4	0.044284743	0	0	0.002269846	0	0.247509417	0	0.001408727	0.012066888	0.038734104	0	0.015937563	0.001167365	0.154855584	0.187205935	0.099572387	0.043175133	0	0.151812309	0	0	0
TCGA-D8-A141	0.040386221	0	0.024357321	0.223963699	0	0.14488294	0.019483495	0.068033132	0.063664763	0.003663186	0	0	0	0.161430651	0.093597392	0.075726214	0.051121088	0	0.029689896	0	0	0
TCGA-AR-A0TV	0.012518517	0	0.038641893	0.042341187	0	0.12953503	0.013120801	0.040257416	0.028864571	0.062576059	0	0	0.011236574	0.287348016	0.159061929	0.116744609	0.008745685	0	0.047772297	0	0.001235416	0
TCGA-A7-A0CG	0.042558603	0	0.019788886	0.041944331	0	0.401801836	0.006650379	0.001369747	0.013512663	0.064252743	0	0	0	0.05529819	0.098020574	0.103461754	0.03566796	0	0.115672334	0	0	0
TCGA-AC-A2FE	0.020753031	0	0	0.198567027	0	0.34518171	0.011119957	0.044707492	0.047549624	0	0	0.02683515	0.019204274	0.028476224	0.132055294	0.090903933	0.017162425	0	0.014362615	0.003121244	0	0
TCGA-PE-A5DE	0.022574486	0	0.07076553	0.255470951	0	0.209688598	0.00067427	0.038436329	0.062338209	0.022779879	0	0.053366802	0.005952872	0.074300491	0.095833569	0.057554072	0.019153456	0	0.011110485	0	0	0
TCGA-E2-A1IK	0.017524112	0	0.108546688	0	0	0.212596715	0.012192432	0.007222125	0.018194524	0.042796877	0	0.010757342	0	0.231248728	0.155621929	0.107312212	0.017467467	0	0.051556448	0	0.0069624	0
TCGA-BH-A0WA	0.03551162	0	0	0	0	0.152646503	0.017146665	0.06199336	0.027046993	0.01454143	0.001818126	0.001761314	0	0.361729004	0.155550697	0.1292756	0.004793268	0	0.036185419	0	0	0
TCGA-A1-A0SI	0.05558699	0	0.008451011	0.057856893	0	0.123265662	0.013830804	0.103976977	0.024765348	0.055870262	0	0.014131685	0	0.235971607	0.097682119	0.090145719	0.011170415	0	0.107294509	0	0	0
TCGA-Z7-A8R5	0.058751404	0	0.024246824	0.195957988	0	0.095311105	0	0.043115476	0.012614331	0	0	0.074762921	0.021757284	0.150557148	0.015529883	0.199118941	0.020835205	0	0.085817463	0	0	0.001624028
TCGA-A7-A3J1	0.085877354	0	0	0.085355207	0	0.395581123	0	0.012163993	0.042986182	0.010876395	0.025417768	0	0	0.046416908	0.139410763	0.128055074	0.000885984	0	0.024429589	0	0	0.002543661
TCGA-BH-A42V	0.03563026	0	0.043305918	0.099160363	0	0.31906538	0	0.030105092	0.026145318	0	0	0.027097482	0.010405758	0.167879598	0.062552481	0.09906828	0.01428197	0	0.0653021	0	0	0
TCGA-E9-A1ND	0.010778315	0	0.042170673	0.1973354	0	0.025628252	0.048719911	0.063914946	0.027888456	0.020105044	0.017272251	0	0.048070271	0.072562144	0.184465621	0.155076321	0	0.045782101	0.02808877	0	0	0.012141524
TCGA-A8-A09Z	0.007923063	0	0.015222203	0.121791969	0	0.238967709	0.019439091	0.04206476	0.037185063	0	0	0.112516657	0.005684865	0.023791066	0.117629169	0.161584527	0.005071763	0	0.085178158	0	0.005949938	0
TCGA-BH-AB28	0.113533498	0	0.005984392	0.084996673	0	0.241589327	0	0.041658611	0.077225982	0	0	0.015207636	0.024628072	0.005784707	0.103512906	0.157472772	0.058555581	0.005551756	0.064298087	0	0	0
TCGA-D8-A27L	0.026050994	0	0.05530334	0.060239535	0	0.160579619	0.00917019	0.037654129	0.050267551	0	0	0.011001731	0.002506234	0.118921701	0.116428022	0.18314331	0.043158906	0	0.121393682	0	0	0.004181057
TCGA-WT-AB41	0	0.031621691	0.07503611	0.173522184	0	0	0.010421659	0.078750875	0.097610981	0.082478032	0	0.066893188	0	0.124637891	0.042103367	0.131613802	0.011756129	0.004606342	0.068947747	0	0	0
TCGA-5L-AAT1	0.015687521	0	0.051137765	0.176863468	0	0.109782931	0.002770852	0.051799246	0.068321862	0.013138055	0	0.057286003	0.00083895	0.044791412	0.129096591	0.117491572	0.039093044	0	0.119831712	0	0	0.002069017
TCGA-BH-A5J0	0.010913845	0	0.006133849	0.094917675	0	0.134156605	0	0.047872387	0.095322736	0.02266474	0	0.035209835	0	0.17915331	0.123579897	0.153295918	0.032321784	0	0.064457418	0	0	0
TCGA-GM-A2DO	0.199992231	0	0.020324661	0.221970465	0	0.092540809	0.04137926	0.024293266	0.063189119	0.092705231	0	0	0	0.125729829	0.071759147	0.0182739	0	0	0.027842084	0	0	0
TCGA-AO-A03M	0.045716592	0	0.096781062	0.087185838	0	0.180754554	0.034660065	0.032249308	0.011380078	0.050247426	0	0.019011802	0	0.064517742	0.155171667	0.120281156	0.013709615	0	0.088333095	0	0	0
TCGA-E2-A1B6	0.082970261	0.103304716	0.034652942	0.139665881	0	0.13556528	0.06127946	0.032247076	0.132114786	0.017070812	0	0	0	0.089646058	0.10322491	0.039101649	0	0.012874623	0.016281546	0	0	0
TCGA-AC-A2FB	0.114334465	0	0.010351685	0.104187837	0	0.302218431	0.102094016	0.019418624	0	0.060478977	0	0.001286456	0.000271126	0.028884073	0.116141848	0.04826079	0.001863111	0.000703544	0.089505015	0	0	0
TCGA-B6-A400	0.029661385	0	0	0.021468795	0	0.092117242	0	0.060855437	0.052723967	0	0.012287356	0	0	0.364300581	0.047619188	0.052320323	0.163455933	0.10159659	0.001593204	0	0	0
TCGA-A2-A0CV	0.081852604	0	0.059604202	0.194777357	0	0.126135342	0	0.070293749	0.007618216	0.031976833	0	0	0.079908639	0	0.153148114	0.136247311	0.038823185	0	0.019614447	0	0	0
TCGA-S3-AA0Z	0.079790548	0	0.074995821	0.064771954	0	0.091889452	0.012477858	0.136623386	0.032669777	0	0	0.023386661	0	0.262085942	0.098511172	0.104667387	0.00052304	0	0.017607003	0	0	0
TCGA-AR-A1AX	0.103483588	0	0.032663474	0.071157857	0	0.311960546	0.021585069	0	0.068228008	0.000935014	0	0.000885294	0.014095735	0.060254973	0.113407933	0.049716942	0.001810623	0	0.149814944	0	0	0
TCGA-B6-A0WX	0.061520225	0	0.042716336	0.096566068	0	0.201775503	0	0.049066155	0.073058386	0	0	0.04623	0.006043364	0.090495905	0.157054754	0.063283854	0.006951974	0	0.105237477	0	0	0
TCGA-AR-A1AL	0.085566274	0	0.036815249	0.057422894	0	0.308710133	0.019189582	0	0	0	0.009910481	0	0.026763705	0	0.024939206	0.080834716	0.218042325	0	0.129817545	0.001987891	0	0
TCGA-LL-A440	0.011398052	0	0	0	0	0.034864472	0	0.041405908	0.041708938	0.007845487	0.003907871	0	0	0.537569163	0.033421495	0.178405538	0.00906737	0	0.100405705	0	0	0
TCGA-D8-A1XL	0.058972938	0	0.071268435	0.1015907	0	0.178860407	0.064495106	0.075357902	0.002071646	0.058588178	0	0	0.007122957	0.021929508	0.176436302	0.164363202	0.016111598	0	2.49E-05	0	0	0.00280618
TCGA-AR-A0TT	0.076503441	0	0.094303399	0.062383626	0	0.178645697	0.022117875	0.019404449	0.074053663	0.028736648	0	0.020406994	0	0.185395961	0.103453205	0.082866986	0.002679912	0	0.047532934	0	0	0.00151521
TCGA-E2-A1L7	0.015239419	0	0	0.11965953	0	0.233411472	0.010236915	0.048078463	0.010295767	0.063645996	0	0.024676575	0	0.146762687	0.147977789	0.080472781	0.031252792	0	0.068289812	0	0	0
TCGA-AR-A5QM	0.083644108	0	0.087268219	0.014078409	0	0	0.015313849	0.041939724	0.017889533	0.049060074	0	0	0	0.360567414	0.05172057	0.124970993	0	0	0.153547106	0	0	0
TCGA-BH-A0C0	0.015412292	0	0.063303735	0.187877198	0	0.039406969	0.078504221	0.052814306	0.068692442	0	0.022488224	0	0.014201716	0.100188677	0.123111143	0.161099963	0.025077316	0	0.047821797	0	0	0
TCGA-A2-A0T7	0.058724765	0	0.008969269	0.115930402	0	0.17675778	0.002803272	0.019167192	0.02452046	0	0	0.001462703	0	0.193695209	0.08321493	0.196058551	0.013749957	0.027852865	0.076903741	0	0	0.000188907
TCGA-AR-A0TS	0.192510806	0	0.035679829	0.102023259	0	0.220794529	0.039489987	0.025666968	0.063736851	0	0	0	0.012379262	0.069034498	0.105869739	0.109155283	0	0	0.023658987	0	0	0
TCGA-BH-A0DK	0.04569796	0	0.101573276	0.106223814	0	0.272222624	0.019670115	0.027765139	0.059517706	0	0	0	0	0.12204337	0.094427761	0.094939543	0.014807123	0	0.041111568	0	0	0
TCGA-A2-A0EQ	0.061903566	0	0.086264647	0.121810707	0	0.171493614	0.007187365	0.046428805	0.05699161	0.052659555	0	0.034075737	0	0.167842593	0.090048506	0.053376529	0.007166538	0	0.042750228	0	0	0
TCGA-AR-A2LH	0.074937808	0	0.034305324	0.154921357	0	0.24512972	0.001738917	0.068393669	0.035262463	0	0	0.016026812	0.025964069	0.011948532	0.103423917	0.128865016	0.028839429	0.001008924	0.069234043	0	0	0
TCGA-B6-A0IN	0.06791166	0.003830377	0.117533428	0.023238848	0	0.186227245	0.011286957	0.038302365	0.053934845	0	0	0.000802381	0.004098494	0.163453965	0.066015405	0.126114511	0.071096402	0	0.066153118	0	0	0
TCGA-C8-A278	0.022059486	0	0.202605545	0.003223058	0	0.151097391	0.018969932	0.000408839	0.018266642	0.034930217	0	0.016864644	0	0.120125966	0.095276387	0.161437869	0.039870947	0	0.107637688	0	0	0.007225388
TCGA-AO-A0JE	0.040601826	0	0.080913895	0.146005497	0	0.114877634	0.040612815	0.04439314	0.070565065	0.030062183	0	0.01787355	0.020577679	0.018100539	0.115726973	0.136650321	0.011702625	0.032829458	0.078413257	0	0	9.35E-05
TCGA-D8-A145	0.034994461	0	0.334715714	0.065284108	0	0.10343381	0.003684215	0.025840329	0.010986771	0.014617089	0	0	0	0.119784878	0.049788191	0.130650712	0.005765382	0	0.100454339	0	0	0
TCGA-E9-A3QA	0.029694366	0.005186872	0.024359952	0.082809501	0	0.109894615	0.064596916	0.045649618	0.087504828	0	0.00249725	0.026304244	0.003403203	0.210462145	0.194698792	0.051951625	0.003148554	0.043419351	0.014418168	0	0	0
TCGA-BH-A0HB	0.014010016	0	0.031929672	0.030980614	0	0.315106107	0.005796192	0.012895536	0.016548884	0.089112262	0	0.009750059	0	0.124410399	0.094482357	0.179409353	0.030446128	0	0.045122421	0	0	0
TCGA-BH-A1FB	0.079699498	0	0	0.114688418	0	0.285485954	0.029224924	0.070693688	0.007416807	0	0	0	0.016845263	0.029587887	0.131033364	0.078345279	0.060667635	0	0.096311284	0	0	0
TCGA-E9-A1R0	0.012802609	0	0.122172382	0.119243032	0	0.166711551	0	0.017817336	0.03168906	0.037538241	0	0.000915795	0.004215532	0.137530161	0.060273167	0.149303132	0.016181377	0	0.123606625	0	0	0
TCGA-B6-A0RV	0.090548381	0	0.100605935	0.061236413	0	0.17941726	0.010806148	0.028856648	0.049499134	0	0	0.001058595	0	0.190133623	0.130442064	0.12276864	0.006845596	0	0.027781562	0	0	0
TCGA-A2-A0T1	0.011453335	0	0.120423615	0.062197816	0	0.116262533	0.008518781	0.045551232	0.047017855	0.064630641	0	0.031905224	0	0.192501601	0.098631389	0.148931946	0.006080252	0	0.04589378	0	0	0
TCGA-A8-A09G	0.069550434	0	0.116155242	0.09388239	0	0.224924512	0.011839946	0.033675492	0.004090908	0	0	0.031983971	0.012259846	0	0.152448883	0.161086209	0.008626918	0	0.07942167	0	0	5.36E-05
TCGA-OL-A5RU	0.04605507	0.023041284	0.085010511	0.195827967	0	0.183212275	0	0.034762242	0.083863628	0	0	0.046520908	0.013199719	0.085777903	0.078148829	0.078416208	0	0	0.046163456	0	0	0
TCGA-AR-A24U	0.018709616	0	0.069226425	0.013236176	0	0.269132887	0.029480642	0.02981404	0	0.03656016	0	0	0	0.209468149	0.088609501	0.149785114	0.013671117	0.00268267	0.068615174	0	0	0.001008328
TCGA-AR-A0TU	0.009554411	0	0	0.125434737	0	0.05080323	0.10878723	0.106955666	0.013434191	0.006085503	0	0.04409505	0.005535428	0.141735991	0.092963826	0.112665136	0.071135913	0.084788575	0.026025113	0	0	0
TCGA-A8-A094	0.039731569	0	0.07979986	0.069621001	0	0.074527667	0.075162334	0.062286273	0.005310893	0.017329203	0	0.023683911	0	0.179312945	0.097522181	0.180320847	0.02187428	0.018788472	0.038171943	0	0	0.016556621
TCGA-A8-A081	0.01271265	0	0.050461901	0.071815272	0	0.09740043	0.051839904	0.023159383	0.005294845	0.09365558	0	0.055647128	0	0.180483589	0.125397913	0.117702133	0.012915995	0	0.101513278	0	0	0
TCGA-AR-A24O	0.083778341	0	0.032863	0.115472555	0	0.26047705	0.001701824	0.030515316	0	0.024768031	0	0	0.008834957	0.040629667	0.114392263	0.153744535	0.035986754	0	0.096835706	0	0	0
TCGA-A7-A6VY	0.00733148	0	0.080081696	0.002757041	0	0.164089744	0.030950436	0.059992761	0.013181848	0.006878473	0.01034351	0	0	0.310629014	0.12143063	0.174150851	0.014146328	0	0.004036187	0	0	0
TCGA-BH-A1FU	0.056520182	0	0	0.034754937	0	0.211604421	0.011683095	0.036837678	0.033058953	0.036541627	0	0	0	0.278905708	0.136060123	0.108438459	0.006859479	0	0.048735337	0	0	0
TCGA-E9-A1QZ	0.025065359	0.044966894	0	0.089403419	0	0.376799038	0.014543395	0.01309519	0.018173253	0.088102645	0	0	0	0.027529131	0.110146187	0.092351932	0.028288862	0	0.071534694	0	0	0
TCGA-GM-A2DF	0.023939628	0	0.196798744	0.068951828	0	0.097177342	0	0.077742386	0.060004908	0	0	0.024325211	0	0.26382017	0.088572967	0.098666817	0	0	0	0	0	0
TCGA-B6-A401	0.059635554	0	0	0.069606753	0	0.016820902	0	0.135818511	0.07480979	0.005513505	0	0.060388129	0	0.352882927	0.031599758	0.096118981	0	0.032530608	0.064274582	0	0	0
TCGA-E9-A1N9	0.010383105	0	0.030939667	0.047288716	0	0.38161523	0	0	0.024235047	0	0	0.054809169	0.027572016	0.099732368	0.149126634	0.109170268	0.025599575	0	0.030329966	0	0.00919824	0
TCGA-AR-A0TX	0.041357198	0	0.054123267	0.136500056	0	0.10328746	0.049311723	0.068716503	0.061294347	0	0	0.010930252	0	0.097188787	0.095572759	0.154552476	0.037210104	0.0116447	0.078310368	0	0	0
TCGA-AO-A0JC	0.204409909	0.045320418	0.022473026	0.205645009	0	0.122984188	0.052123195	0.025299932	0.064443751	0.076828427	0	0	0	0.042907824	0.047292252	0.071893104	0	0	0.01507642	0	0	0.003302546
TCGA-E2-A1B1	0.019264086	0	0.031998341	0	0	0.280167024	0	0.033143421	0.008619918	0.050504067	0	0	0	0.264057487	0.146194564	0.101055921	0.013826546	0	0.051168626	0	0	0
TCGA-BH-A18F	0.069684053	0	0.07587781	0.039949246	0	0.208343033	0	0.036314494	0.045246448	0.005092861	0	0.049459243	0.006898077	0.167883103	0.10541278	0.092734835	0.005891371	0	0.091212645	0	0	0
TCGA-A1-A0SP	0.024567236	0	0.037731111	0.0545506	0	0.136621944	0.010761751	0.042694964	0.017155161	0	0	0.020632845	0.001042915	0.337014834	0.076441646	0.098978253	0.109530225	0.007491349	0.017323316	0	0.007461851	0
TCGA-E2-A14N	0.061264294	0	0	0.012668148	0	0.403708954	0.018471239	0.078364258	0	0.029590744	0	0	0.006054279	0.107833345	0.215944225	0.02318312	0	0.025765439	0	0	0.017151954	0
TCGA-A7-A26F	0	0	0.00636761	0	0	0.317786931	0.047510104	0.020150663	0	0	0.060132977	0	0.054828299	0.097319398	0.044538192	0.271965007	0	0.068456157	0.004206812	0	0	0.006737851
TCGA-A2-A4RW	0.049496491	0	0.047141545	0.095098195	0	0.161082127	0	0.00064486	0.053994148	0	0	0.065450405	0.006243943	0.013820696	0.097076836	0.134700473	0.021293212	0	0.253957069	0	0	0
TCGA-E2-A1IH	0.012695519	0.025110354	0	0.080133051	0	0.223152947	0.028157579	0.051180723	0	0.169919341	0	0	0	0.19362159	0.072224399	0.083996867	0.011011452	0	0.047017125	0.001779055	0	0
TCGA-A2-A1G1	0.019611788	0	0	0.003165095	0	0.278798592	0.008789886	0.096927495	0.023484209	0.035444731	0.011614118	0	0	0.037154955	0.176332461	0.258696968	0.031181857	0.013097258	0	0.001218169	0	0.004482418
TCGA-E9-A1NE	0.033625568	0	0	0.272815514	0	0.281903642	0.040057639	0.037340657	0	0.078851691	0	0.006274926	0	0.01819125	0.100182145	0.060446748	0.01695746	0	0.052107473	0	0.001245288	0
TCGA-A8-A08R	0.012624886	0	0.088463706	0	0	0.128891075	0.042688725	0.024706533	0.017154735	0.023833104	0.025647101	0	0	0.315404478	0.141980695	0.135330473	0.005633955	0	0.037640534	0	0	0
TCGA-C8-A1HG	0.010800424	0	0.203098913	0.236917591	0	0	0.066828694	0.042478402	0.032714207	0.037475966	0	0.01919293	0	0.048147953	0.076373049	0.184170592	0.007646907	0	0.034154371	0	0	0
TCGA-BH-A0DT	0.07712521	0	0.041479215	0.07221742	0	0.230861998	0.016811957	0.030877381	0.037836524	0	0.006645866	0	0.002218309	0.136313153	0.106521579	0.064358936	0.128321856	0	0.048410595	0	0	0
TCGA-A2-A3XY	0.039035718	0	0.025265101	0.045233278	0	0.119188596	0	0.087944518	0.063323298	0	0.012440241	0.005008998	0	0.338736768	0.141751324	0.072663922	0.010302541	0	0.039105697	0	0	0
TCGA-BH-A0DV	0.067230925	0	0.054158011	0.078708097	0	0.114930423	0	0.029668635	0	0.025014247	0	0.044044732	0	0.090434605	0.026078904	0.311112902	0	0	0.158618518	0	0	0
TCGA-AO-A12D	0.025307694	0	0.125321939	0.006390215	0	0.253154182	0.036670022	0.057450304	0.028274781	0	0.027325009	0	5.69E-05	0.084365503	0.108286167	0.186780996	0.003098762	0	0.05751748	0	0	0
TCGA-C8-A3M7	0.065082433	0	0.243040708	0.072291706	0	0.157874704	0	0	0.005074852	0	0	0.078955949	0.018045646	0.03074065	0.091857294	0.045160847	0.003211148	0	0.188664064	0	0	0
TCGA-A2-A0SW	0.020730129	0	0.280595577	0.189584395	0	0.068805424	0.023764465	0.019120952	0.055750213	0.024197514	0	0	0	0.084812975	0.067073301	0.123867106	0.015535717	0	0.025544659	0	0	0.000617573
TCGA-AQ-A04J	0.175250889	0	0.072291009	0.113353994	0	0.224138662	0.040805262	0.004660841	0.002680327	0	0.004196181	0	0.002820207	0.101166369	0.080238311	0.091101897	0.031506919	0.030147034	0.025642097	0	0	0
TCGA-S3-AA17	0.052611809	0	0.056045545	0.083564999	0	0.241847793	0.094207597	0	0.018261126	0	0.03894115	0	0	0.148713579	0.135616747	0.098627212	0	0	0.031562444	0	0	0
TCGA-A2-A0SX	0.025628579	0	0.096141188	0.028212055	0	0.270570239	0.004432204	0.065731011	0.033336423	0.054732664	0	0	0	0.225178502	0.107082425	0.083565259	0.005389451	0	0	0	0	0
TCGA-BH-A0E9	0.030034547	0	0.048133637	0.123478542	0	0.347928283	0	0	0	0	0	0.017397264	0.008998438	0	0.05865421	0.122329435	0.124630974	0	0.11841467	0	0	0
TCGA-E9-A227	0.024152414	0	0.045966194	0.129352154	0	0.221334264	0.010810305	0.002117092	0.012955421	0.105043702	0	0	0.004509723	0.022144932	0.090083907	0.187921816	0.076228692	0	0.067379386	0	0	0
TCGA-GM-A5PV	0	0.010945499	0	0.035072388	0	0.313564851	0	0.042450658	0.00993758	0	0	0.011483369	0.013545565	0.135449186	0.140980183	0.134351532	0.038705723	0	0.104069261	0	0.009444205	0
TCGA-AC-A8OS	0.007764246	0	0	0.129711501	0	0.189935347	0	0.029740434	0.009453005	0	0	0.025008246	0.023797449	0.064556125	0.105370632	0.128686088	0.015906109	0	0.270070818	0	0	0
TCGA-C8-A12V	0.000572376	0.009191141	0.072801658	0.177214001	0	0.064547387	0.024128706	0.059843861	0.043375778	0	0	0.057785919	0	0.098125899	0.199109224	0.105333077	0.06087142	0	0.027099553	0	0	0
TCGA-GM-A2DA	0.054275625	0	0.100290475	0.125999596	0	0.229535006	0.013161165	0.020600586	0.022593698	0.068945468	0	0.076757985	0	0.035922823	0.119944813	0.014867096	0.023649542	0	0.08876814	0	0.004687981	0
TCGA-A2-A0SY	0.133113456	0	0.058216792	0.006494172	0	0.216352969	0.009647865	0.026464773	0.013453884	0	0	0.011192225	0.024473622	0.056642201	0.129083923	0.154412581	0.019868849	0	0.140582688	0	0	0
TCGA-C8-A8HR	0.016385981	0	0.00073709	0.141756824	0	0.221468566	0	0.05216688	0.027537003	0.010235065	0	0.029406114	0	0	0.180552527	0.244592309	0.029053483	0	0.046108157	0	0	0
TCGA-E2-A15M	0.02009502	0	0	0.008681306	0	0.436366972	0.011969645	0.038318447	0	0.061761356	0.007248977	0	0.006567192	0.066116516	0.117304761	0.162975022	0.017182136	0	0.041347528	0	0.004065123	0
TCGA-A2-A0EW	0.015141499	0.013033394	0	0.051596766	0	0.337361246	0	0.025550965	0	0	0	0.027695627	0.018973233	0.055678398	0.070075185	0.203763163	0.020679473	0	0.15608836	0	0.004362692	0
TCGA-AR-A0TQ	0.040825404	0	0.083661483	0.012767097	0	0.245644737	0.009443932	0.033463027	0.012955786	0.052719488	0.002815594	0	0	0.218224855	0.107888898	0.150054476	0	0	0.029535221	0	0	0
TCGA-AR-A1AI	0.033949195	0	0.12490444	0.150638026	0	0.138979906	0.089217433	0.055609195	0.018423974	0	0.019305974	0	0.016116436	0.115051831	0.07189974	0.100053205	0.035325817	0.016269207	0.012931098	0	0	0.001324523
TCGA-GM-A4E0	0.058099752	0	0.019267243	0.194050278	0	0.207062546	0	0.027279155	7.89E-05	0.028730916	0	0.010132314	0.075921828	0	0.109878697	0.223299392	0.0205405	0	0.025658486	0	0	0
TCGA-S3-AA15	0.102923386	0.009711195	0.336886259	0.095521528	0	0.090455889	0.009557484	0.006748572	0.050926425	0	0	0.013255476	0.009169173	0.108916569	0.035617162	0.082077123	0.005945699	0	0.04228806	0	0	0
TCGA-C8-A275	0.022376494	0	0.107843865	0.074082188	0	0.17509669	0.04490858	0.014213811	0.011373055	0.047709316	0	0.028766714	0	0.114048744	0.115702738	0.114742629	0.054641572	0	0.073611971	0	0	0.000881635
TCGA-AQ-A7U7	0.030463668	0	0.08282522	0.166404356	0	0.225225563	0.008257023	0.056674194	0.064064324	0.041033435	0	0.02407867	0	0.042136775	0.115748321	0.082704	0.004766549	0	0.052736591	0	0	0.002881311
TCGA-AC-A6IW	0	0.044953614	0	0.061339539	0	0.156685289	0.013594705	0.105718341	0.017925951	0.022880034	0	0.012177096	0.00369711	0.017368986	0.140712643	0.172766161	0.220032082	0	0.002961531	0	0.005645335	0.001541582
TCGA-AO-A0J6	0	0	0.006357352	0.242426719	0	0.017119208	0.023193074	0.067777961	0.028506772	0.014707861	0.06074895	0.024505123	0	0.098549699	0.135258217	0.089062768	0	0.165564357	0.026221939	0	0	0
TCGA-LL-A7SZ	0	0	0.364358361	0.125531508	0	0.040679504	0.00311758	0.032762671	0.056250968	0.013023156	0	0.012053612	0	0.067175992	0.06548892	0.144030732	0.015876303	0	0.059650693	0	0	0
TCGA-E9-A5FK	0.038992631	0.002628917	0.052677674	0.180598248	0	0.161066981	0.009803695	0.072875797	0.147753111	0.040177858	0	0.024880054	0	0.045486778	0.089636045	0.060359481	0.009696814	0.012877137	0.050488781	0	0	0
TCGA-LL-A441	0.222197138	0.089649514	0	0.087414523	0	0.146316476	0.009613308	0.050976568	0.088270635	0	0	0.018574012	0	0.160872362	0.075583375	0.039246447	0.001682747	0	0.009602894	0	0	0
TCGA-E2-A1LI	0.073201109	0	0.069088798	0.025516053	0	0.168021783	0.012120152	0.044854076	0.032758294	0	0	0.008772915	0.023820726	0.302908703	0.160486679	0.069881012	0.005522965	0	0.003046734	0	0	0
TCGA-AN-A0AL	0.137915626	0	0.166333947	0	0	0.123999572	0.005001043	0.023244737	0.02824561	0	0.019157002	0	0.009196383	0.238075072	0.079976277	0.136410292	0	0.032444439	0	0	0	0
TCGA-E2-A10F	0.007358637	0	0	0.017084306	0	0.328570983	0	0.004432081	0.03962171	0	0	0.021079965	0.001073603	0.199838429	0.101111509	0.133269254	0.009569763	0	0.13698976	0	0	0
TCGA-3C-AALJ	0.014595111	0	0.008308127	0.051150617	0	0.22108697	0.006802472	0.013195486	0.026145532	0.137807809	0	0.000188609	0	0.248666861	0.138155905	0.114819959	0.007650783	0	0.011425759	0	0	0
TCGA-B6-A408	0.009182405	0	0.109581391	0.09092283	0	0.148106674	0	0.038202583	0.108984153	0.003018484	0	0.021494099	0	0.197931349	0.103696223	0.13333136	0.000459139	0	0.035089309	0	0	0
TCGA-EW-A1J5	0.01955699	0	0	0.053742984	0	0.246857452	0.001742407	0.069293417	0.014791172	0.063336243	0	0	0	0.08489114	0.168001404	0.136566589	0.008626181	0	0.13259402	0	0	0
TCGA-C8-A8HP	0.007223254	0	0.10148169	0.16424979	0	0.161632722	0.001206377	0.055142517	0.058261446	0	0	0.020001519	0	0.161125581	0.09323125	0.14244841	0.002494688	0	0.031500757	0	0	0
TCGA-AC-A8OQ	0.016105738	0	0.230385102	0.095024313	0	0.102279231	0	0.074317426	0.068302999	0	0	0.034415557	0	0.174678653	0.093445014	0.082005477	0	0	0.02904049	0	0	0
TCGA-A2-A04P	0.082813011	0.012333252	0.110018814	0.070844488	0	0.202542678	0	0.102534115	0.070089711	0	0	0.014697923	0.010288931	0.035779285	0.143403566	0.077021814	0.004320629	0.027976826	0.035334957	0	0	0
TCGA-LL-A5YN	0.08593021	0.005044479	0.059094497	0.124431273	0	0.140988361	0.005225922	0.084208495	0.141610567	0.049816677	0	0.007551144	0	0.097907787	0.086074638	0.070729624	0.012903921	0	0.028482408	0	0	0
TCGA-AC-A3BB	0.023346702	0.013189507	0.037589027	0.188947236	0	0.133891271	0	0.046953795	0.057975234	0	0	0.087414216	0.013422671	0.077244222	0.092709028	0.104696898	0.023794248	0	0.098825944	0	0	0
TCGA-AO-A03U	0	0	0.004101062	0.036879905	0	0.190982093	0	0	0	0	0.118502973	0.066144529	0.131158274	0.009066598	0.035317647	0.230022262	0.059296684	0.007174828	0.111353146	0	0	0
TCGA-AR-A24S	0.0148534	0	0	0	0	0.184456304	0	0.014154511	0.015551706	0.015087548	0.021617542	0	0	0.30741309	0.095083245	0.173974272	0.102315057	0	0.055493326	0	0	0
TCGA-EW-A1PE	0.010400153	0	0.106205583	0.014842246	0	0.192231095	0.020015512	0.029696348	0.037715018	0.005620438	0.032937206	0	0	0.162064368	0.117066685	0.228019551	0.00415348	0	0.030034459	0	0	0.008997859
TCGA-A8-A08F	0.011390701	0	0.016239825	0.012471002	0	0.20836953	0.006210822	0.028873105	0.009128091	0.019921773	0	0.031800711	0.001698425	0.266524296	0.107813789	0.234955247	0.01358754	0	0.031015142	0	0	0
TCGA-A2-A04Q	0.020650127	0.010184751	0.083462379	0.207916777	0	0.036617126	0.030831279	0.06061455	0.084205501	0	0	0.031561448	0	0.13765842	0.103463813	0.094368502	0.053203332	0.000526658	0.044735336	0	0	0
TCGA-E2-A14P	0.059523408	0	0.172798297	0.068034497	0	0.086281573	0.004684604	0.062013756	0.019535536	3.61E-05	0	0.039693427	0	0.149739832	0.149035502	0.110909962	0.00697914	0	0.070734413	0	0	0
TCGA-BH-A1EW	0.04886414	0	0	0	0	0.419590571	0.049307038	0	0	0.00193676	0.035496475	0	0.054845326	0.043367976	0.160042434	0.080553654	0.024082854	0	0.077927742	0	0	0.00398503
TCGA-A7-A6VV	0.009087812	0	0	0	0	0.048736981	0	0.035088729	0.077182415	0	0	0	0	0.518151847	0.122340292	0.153256613	0	0	0.034347109	0	0	0.001808202
TCGA-E2-A14Z	0.032593236	0	0	0.055793781	0	0.243941378	0.018520462	0.068896415	0.047397289	0.012162568	0	0.029410562	0.020956992	0.075379932	0.122800613	0.119412555	0.020423798	0	0.13231042	0	0	0
TCGA-AR-A1AQ	0.037733642	0	0.137389637	0.033249343	0	0.153144013	0.071638555	0.062580151	0.014123445	0.025686625	0	0	0	0.176317614	0.114394435	0.095369038	0.048158181	0	0.030215321	0	0	0
TCGA-MS-A51U	0.009500276	0	0.097577785	0.058040077	0	0.247686939	0	0.026380458	0.006726016	0	0	0.025209012	0.026569781	0.099897941	0.184078361	0.09516644	0.017322674	0	0.105236567	0	0.000607672	0
TCGA-AR-A0U0	0.016559094	0	0.091470263	0.157210966	0	0.06973647	0.041953123	0.08642225	0.008549412	0.020437967	0.04040906	0	0	0.110235522	0.205388747	0.109747682	0.014281116	0.006081684	0.021516643	0	0	0
TCGA-OL-A5S0	0.033855781	0	0.026854352	0.040174373	0	0.098110061	0	0.045434868	0.051906635	0.022901908	0	0.019105929	0	0.348116348	0.11874521	0.145359933	0.012998407	0	0.036436194	0	0	0
TCGA-BH-A0DX	0.020652589	0	0.001585303	0	0	0.065832307	0	0.010831851	0.002843164	0.030812197	0	0.004939465	0	0.578872318	0.052492336	0.145052321	0.000283869	0	0.08580228	0	0	0
TCGA-A8-A09K	0.00796797	0	0.03161662	0.152269515	0	0.163063748	0.007558441	0.029848646	0.033586764	0.048258692	0	0.038500157	0.007105787	0.066750226	0.082589263	0.124488106	0.02155636	0	0.184839703	0	0	0
TCGA-D8-A73U	0.006905282	0	0.085578342	0.245724061	0	0.143309855	0.001846621	0.028785665	0.051333692	0.006674368	0	0.038218118	0.001505017	0.146879213	0.078939882	0.079253098	0.018287013	0	0.066759774	0	0	0
TCGA-AR-A5QP	0.026314684	0	0.252572795	0.035541304	0	0.15647352	0	0.012128885	0.012749342	0	0	0.021161241	0.013842163	0.173972987	0.061778873	0.131706344	0.011503341	0	0.084018108	0	0.006236414	0
TCGA-E2-A14R	0	0	0.13304074	0.091410919	0	0.046282564	0.016477552	0.058199773	0.030379389	0.039335279	0	0.008616428	0	0.358184964	0.126580215	0.062167116	0.004050747	0	0.025274315	0	0	0
TCGA-AR-A1AJ	0.023428941	0	0.025575651	0.07332406	0	0.145412823	0.083176982	0.080998071	0.014720101	0.036733204	0.026388951	0	0	0.115980121	0.133482566	0.18303051	0.035308655	0	0.019656916	0	0	0.002782448
TCGA-C8-A27B	0.019374117	0	0.03514095	0.099206785	0	0.126344	0.054746576	0.047317311	0.004427912	0.018418892	0.003149399	0	0	0.341088926	0.115137539	0.091521506	0.001966968	0.020993244	0.009680849	0	0	0.011485027
TCGA-A7-A5ZW	0.027383747	0	0.021503185	0.083384554	0	0.108974006	0	0.022406701	0.024166198	0.009477167	0	0.015594093	0	0.221710013	0.041329129	0.17755239	0.035401392	0	0.211117425	0	0	0
TCGA-LL-A8F5	0.027907139	0	0.300340105	0.052755121	0	0.055293355	0	0.043676353	0.077432598	0.000701744	0	0.014894338	0	0.237769452	0.070701143	0.097144923	0	0	0.021383731	0	0	0
TCGA-A2-A3XZ	0.168957049	0	0.048653882	0.07948605	0	0.209770334	0.016744574	0.035285707	0.077673083	0	0	0.034717731	0	0.02134842	0.058505028	0.180605023	0.032312489	0	0.034289572	0	0	0.001651058
TCGA-AQ-A1H3	0.025613152	0	0	0.010567154	0	0.335382998	0	0.041045652	0.008968795	0.027687472	0.022044687	0	0.00906157	0.113492408	0.146243774	0.150005967	0.033182344	0	0.072486568	0	0.00421746	0
TCGA-A8-A0A6	0.007717433	0	0.089390568	0.156316502	0	0.172341333	0	0.019751566	0.012189028	0.016305425	0	0.058811024	0.00076857	0.040275222	0.135459406	0.143507199	0.039432801	0	0.107733923	0	0	0
TCGA-LL-A5YP	0.027629143	0	0.101109987	0.067695629	0	0.147265965	0.005194103	0.040356321	0.029530624	0	0	0.007307107	0.008956271	0.176501311	0.093842592	0.206496458	0.05030978	0	0.036176648	0	0	0.00162806
TCGA-A2-A0YK	0.090424972	0	0.037959347	0.246954995	0	0.180147808	0.033070142	0.04405338	0.016151035	0.063555218	0	0	0	0.025471836	0.109980174	0.068921313	0.053976651	0	0.029333129	0	0	0
TCGA-AO-A03O	0.024650954	0	0.086927997	0.01517886	0	0.212731732	0.042534823	0.031675896	0.032628167	0.034969079	0	0.004704223	0.000232357	0.172300909	0.105241011	0.15505879	0.001440955	0	0.077181243	0	0.002543006	0
TCGA-AC-A2FO	0.03350316	0	0.037655392	0.00983363	0	0.471659442	0.006216091	0	0.012208547	0.054711334	0	0.006411545	0.009602157	0.054923241	0.116602255	0.092610882	0.014828808	0	0.079233517	0	0	0
TCGA-E2-A15A	0.010275816	0	0.028382675	0.117778039	0	0.132720964	0.003995915	0.064712245	0.009794739	0	0	0.034289315	0.011412943	0.177208556	0.143558887	0.172998824	0.011392111	0	0.076353425	0	0.005125546	0
TCGA-AO-A03R	0.029159576	0	0.049022332	0.211901284	0	0.198260514	0	0.044786805	0.081599877	0.040645149	0	0.038479335	0.007121915	0.042720486	0.089228327	0.099309753	0.035996869	0.010434935	0.019210479	0	0	0.002122362
TCGA-A8-A08X	0.002253791	0	0.379306264	0.021688653	0	0.112066127	0.014830964	0.00540018	0.03268466	0	0	0.014073485	0	0.11350766	0.067106109	0.16935095	0.002441668	0	0.065289489	0	0	0
TCGA-E2-A1IF	0.05211645	0	0.057954864	0.058237538	0	0.151185202	0	0.041861649	0.025684154	0	0	0.016978438	0	0.38936951	0.058649438	0.097963634	0	0	0.049999122	0	0	0
TCGA-AC-A5XS	0.049210839	0	0.103392681	0.111448098	0	0.180143391	0	0.06129769	0.015579958	0.051482988	0	0.023382277	0.033075455	0	0.089874842	0.186094802	0.018528882	0.030700793	0.033389625	0	0	0.012397679
TCGA-AC-A3OD	0.023244769	0	0.037418885	0.070206087	0	0.459925782	0.039412024	0	0	0.031906861	0	0	0	0.002979122	0.087212193	0.128350155	0.054433868	0.010466737	0.054443515	0	0	0
TCGA-E2-A1LA	0.016247447	0	0.069579257	0.150496012	0	0.065996834	0.004734305	0.044248371	0.03458163	0.008774836	0	0.063781583	0	0.186381884	0.106816345	0.117104152	0.045273605	0	0.085983738	0	0	0
TCGA-BH-A0BF	0.011380435	0	0.117847213	0.186558907	0	0.098848783	0.029549911	0.051508706	0.051299786	0.035530146	0	0.00294799	0.003802932	0.073477006	0.104694842	0.158722863	0.0008698	0	0.072960681	0	0	0
TCGA-D8-A147	0.055264982	0	0.00897315	0.03985089	0	0.1934562	0.003074636	0.067629627	0.025228934	0.002267784	0	0.008426012	0	0.354165208	0.055380008	0.106436276	0.005504217	0.043032559	0.031309518	0	0	0
TCGA-AR-A1AM	0.038567591	0	0.148804341	0	0	0.123957271	0	0.015598823	0.012973093	0.057387128	0	0	9.13E-05	0.258145387	0.095642647	0.106795338	0.019332149	0	0.122704921	0	0	0
TCGA-A2-A0EN	0.05914433	0	0	0.138404747	0	0.272104055	0.019236701	0.036486656	0.044905384	0.00591585	0	0.001803287	0.004941339	0.060188459	0.105323726	0.111513606	0.026216416	0	0.111956268	0	0	0.001859176
TCGA-B6-A0IP	0.162034605	0	0	0.088756946	0	0.152911139	0.0054914	0.026754025	0.02140953	0	0	0	0.011513964	0.183455879	0.153717039	0.024405776	0.01298075	0	0.156568947	0	0	0
TCGA-A2-A0CZ	0.036200389	0	0.080616257	0.091121445	0	0.126448689	0	0.048648594	0.025297934	0.0013501	0	0.024851943	0	0.285409685	0.079328508	0.073830994	0.014339654	0	0.112555809	0	0	0
TCGA-A2-A3KC	0.085555486	0	0.079467704	0.036740882	0	0.196366633	0.004805007	0.037859637	0.012754569	0	0.000808816	0	0	0.200979593	0.08329522	0.162588346	0.024539256	0	0.074238853	0	0	0
TCGA-BH-A0AW	0.026250789	0	0.077776019	0.053279428	0	0.233474498	0.004699957	0.030772482	0.033543235	0.073004951	0	0.057837666	0	0.112463089	0.081990026	0.121971519	0.007261686	0	0.085674653	0	0	0
TCGA-AC-A3W6	0.00993065	0	0.002900575	0.207837375	0	0.168574445	0	0.024029571	0.068415656	0	0	0.04044431	0.007931035	0.034903481	0.147682062	0.118316066	0.025391965	0	0.143642808	0	0	0
TCGA-A1-A0SN	0.007368673	0	0.077434541	0.085998397	0	0.312615195	0.004245071	0.003498625	0.038959461	0	0	0.017342084	0.007747937	0.139932104	0.092111807	0.089625228	0.027360903	0	0.095759973	0	0	0
TCGA-EW-A2FV	0.017571617	0	0.05880058	0.009314049	0	0.352714007	0	0.01006268	0.008404319	0.045878498	0	0.034682212	0.012479791	0.062563845	0.146086417	0.133675502	0.012253309	0	0.095513175	0	0	0
TCGA-D8-A27T	0.005063171	0	0	0.004294765	0	0.365638484	0	0.017628734	0.007341741	0	0.033971562	0	0.030035246	0.170630456	0.156544963	0.115836986	0.014063134	0	0.077593694	0	0.001357062	0
