# Supplementary material for: Immunity and Extracellular Matrix Characteristics of Breast Cancer Subtypes Based on Identification by T Helper Cells Profiling
Source: Front Immunol. 2022 Jun 20;13:859581. doi: 10.3389/fimmu.2022.859581 (PMC9251002; doi:10.3389/fimmu.2022.859581)
Supplement: Supplementary file 9 [file Table_6.xls]

Table S6. The fraction of 22 kinds of immune cells in TIME of samples from GSE31519 dataset
id	B cells naive	B cells memory	Plasma cells	T cells CD8	T cells CD4 naive	T cells CD4 memory resting	T cells CD4 memory activated	T cells follicular helper	T cells regulatory (Tregs)	T cells gamma delta	NK cells resting	NK cells activated	Monocytes	Macrophages M0	Macrophages M1	Macrophages M2	Dendritic cells resting	Dendritic cells activated	Mast cells resting	Mast cells activated	Eosinophils	Neutrophils
GSM782523	0.035168795	0	0.20737626	0.155166823	0	0	0.078720382	0.051460699	0.016697911	0.067436984	0	0	0	0.095927865	0.114444304	0.129551353	0.021013462	0.004495471	0.019824889	0	0	0.002714802
GSM782524	0.070862152	0	0.193331375	0.072418216	0	0	0.007150643	0.081339458	0.029885985	0.077870893	0	0	0.001127618	0.008529176	0.126588896	0.112060672	0.04337454	0	0.166226694	0	0	0.009233681
GSM782530	0.05625273	0	0.010601157	0.023648291	0	0.037330896	0	0.056192554	0.092854496	0.019500105	0	0.024174643	0	0.360812608	0.124018848	0.100850443	0.02114132	0	0.003329541	0.060961208	0	0.008331162
GSM782531	0.042568468	0.051826596	0.156337506	0.106201367	0	0.035966775	0	0.024434342	0.011873936	0.045964036	0	0	0	0.220473455	0.107670443	0.13539908	0.035967939	0	0.001486389	0.023829669	0	0
GSM782533	0.100426863	0	0.325912741	0.077232013	0.0263238	0.013671241	0.028775926	0.020210805	0	0.010036064	0	0.001635623	0.007985236	0.130763336	0.152004712	0.085620029	0	0	0.01940161	0	0	0
GSM782534	0.039786302	0.003758462	0.125423943	0.043181334	0	0.049879014	0.009749735	0.055379138	0.025267232	0.005744858	0.00447302	0	0.001321614	0.249971489	0.110512523	0.159251655	0.068157423	0	0.032611871	0	0	0.015530388
GSM782536	0	0.026248733	0.139977502	0.136228559	0	0.029639054	0	0.063445011	0.000823357	0.04704005	0	0	0.029150166	0.06867997	0.170971555	0.221479962	0.048012558	0	0.007126162	0.011177361	0	0
GSM782540	0	0.039676588	0.090654361	0.134770046	0	0	0	0.084189156	0.02995218	0	0	0.006611012	0	0.268483042	0.175296606	0.121705273	0.010083875	0	0.002996996	0.022177643	0	0.013403224
GSM782542	0.078866232	0	0.325906671	0.080724545	0	0.028420639	0.019339105	0.021346903	0.0515973	0.019597416	0	0.005017833	0	0.091735505	0.106545078	0.078492278	0.049910709	0	0.038541944	0	0	0.003957844
GSM782544	0.094374719	0	0.186736035	0.097313949	0	0.00829123	0.032679332	0.063017196	0.014985284	0	0.003043003	0.012133773	0.010514626	0.110719467	0.142940564	0.143156764	0.037736891	0	0	0.033946155	0	0.00841101
GSM782545	0.023517866	0.048540381	0.162711556	0	0	0.097983905	0	0.047400612	0.019010278	0	0.050129146	0	0	0.237731897	0.164737577	0.097867348	0.015364576	0	0	0.035004858	0	0
GSM782548	0.073657852	0.017857884	0.194882866	0.086693831	0	0	0.016345603	0.060344068	0.019962405	0.03801697	0.011496784	0	0.010362435	0.201988376	0.115391674	0.109537181	0.011831263	0	0.031630807	0	0	0
GSM782549	0.028032888	0	0.020791668	0	0	0.223676528	0	0.020450884	0.009770364	0	0.038840864	0	0	0.434930552	0.029111112	0.037614767	0	0.026214485	0	0.130565888	0	0
GSM782550	0.030125281	0.026674504	0.148855439	0.092021057	0	0.000318572	0.036128886	0.08407419	0.063445176	0.016480632	0	0.031997673	0.018908715	0.088355231	0.125393802	0.085097711	0.061684601	0	0.087149979	0	0	0.003288553
GSM782551	0	0.035000405	0.101076864	0.035615035	0	0.007914181	0	0.056535513	0.048297278	0.008123709	0.012081789	0	0.001589379	0.156355301	0.064341484	0.304338004	0.0389549	0	0.060307165	0.048028295	0	0.021440698
GSM782552	0.101760383	0	0.187429702	0.066950312	0.041895715	0	0.019057202	0.020551102	0.014168981	0.017876018	0.04031237	0	0.012928965	0.142943738	0.194962941	0.090158794	0.008826252	0	0.040177523	0	0	0
GSM782554	0.001319878	0.020457435	0.326511416	0.131895603	0	0	0.0229448	0.017711336	0.034826123	0	0.002575592	0	0	0.309758746	0.089599531	0.017502663	0	0	0	0.019390855	0	0.005506021
GSM782557	0.070287521	0	0.23764035	0.078213869	0	0	0.008547183	0.070222063	0.033979098	0.019989443	0.037305493	0	0	0.190081078	0.11637485	0.131936415	0.00087591	0	0.004270061	0	0	0.000276665
GSM782558	0	0.021741396	0.178070978	0.028808326	0	0.02144617	0	0.056492884	0.086564217	0.010325158	0.004875142	0.000300673	0	0.353240721	0.075330666	0.059758079	0.002492446	0	0.098413627	0.002139517	0	0
GSM782559	0.052703681	0	0.211727016	0.149908763	0	0	0.033563479	0.032923444	0.048124081	0	0.034899901	0	0	0.189000529	0.162284438	0.065729896	0	0	0.019134772	0	0	0
GSM782560	0.105186493	0	0.327215313	0.060408898	0	0.048414718	0.058496181	0.008450604	0.005927329	0.051316053	0.030427162	0	0.004457272	0.152385371	0.087963003	0.054998625	0.001318916	0	0	0.003034062	0	0
GSM782561	0.02063022	0.095579869	0.143365927	0.176117817	0.003095901	0.063441269	0	0.041478032	0.013204844	0	0.029801419	0	0.038852923	0.083252026	0.108914462	0.154012916	0.01345886	0	0	0.014793516	0	0
GSM782562	0.049475394	0.003393617	0.351032942	0.064902001	0	0.050674396	0.017463737	0.031921752	0	0	0.017611898	0	0.000807423	0.129287901	0.124047171	0.123920851	0.006282341	0	0.01510397	0.014074605	0	0
GSM782563	0.037076516	0.053369069	0.186920134	0.012506942	0	0.061808361	0.025405151	0.036408502	0.048318917	0.047402937	0.015091893	0	0	0.236272479	0.109339638	0.095686915	0	0	0.034392546	0	0	0
GSM782564	0.075441496	0	0.152887036	0.182674928	0	0.06502696	0.023144927	0.013382041	0.061087288	0	0.042579463	0	0.029071352	0.05789455	0.124375342	0.122500425	0.022331602	0	0.02760259	0	0	0
GSM782566	0.017849074	0.049189961	0.148250378	0.103253132	0	0.028489418	0.001745743	0.088964904	0.017644317	0.000168019	0.020472957	0	0	0.280894082	0.11096915	0.123744437	0	0	0.007098955	0	0	0.001265471
GSM782569	0	0.066694612	0.188033383	0	0	0.075230535	0.017340659	0.013661214	0.023033867	0.019537395	0.029894682	0	0	0.160762728	0.094544307	0.131644153	0.082343648	0	0.086187869	0.003987518	0	0.00710343
GSM782570	0.01572695	0.005847016	0.039049976	0.056057317	0.014165619	0	0.028860199	0.017100351	0.068845668	0.031086984	0	0.017605679	0	0.354185406	0.189033016	0.076467022	0	0.032692614	0	0.036907539	0	0.016368644
GSM782571	0.024431897	0.033040413	0.053057766	0.023439027	0.009365859	0	0	0.049109965	0.078690098	0.013125287	0.02104762	0	0.02715769	0.413105477	0.066725379	0.090880824	0.008153461	0.03081865	0.014659174	0.039806087	0	0.003385328
GSM782572	0.122997731	0	0.07318024	0	0	0.170999126	0	0.048575076	0.097438643	0.022740545	0.048184119	0	0.005842358	0.208020078	0.087585065	0	0.013777148	0	0	0.086029779	0	0.014630094
GSM782573	0.031855539	0.039943262	0.203287169	0.11547984	0	0	0.109798172	0.077623015	0.003750835	0.001716862	0.061947644	0	0.000171002	0.067791727	0.107110715	0.128297656	0	0.040231335	0.0100598	0	0	0.000935426
GSM782574	0.00702264	0.044820631	0.072552944	0.027783886	0	0.134419749	0.010610442	0.038888751	0.006717606	0.062422558	0	0	0.008504523	0.04060226	0.105246785	0.180968631	0.091502094	0	0.155007741	0	0	0.01292876
GSM782578	0.028174367	0	0.088771544	0.024489554	0	0.010610654	0	0.067151651	0.029605869	0.044935956	0.04823667	0	0.008674046	0.251487239	0.131156381	0.164950579	0.008631994	0	0.004090296	0.070246791	0	0.018786413
GSM782580	0.024418533	0.040184074	0.151477087	0.135547102	0	0	0.036665614	0.058768746	0.010189591	0.009346933	0.018363647	0	0.017400507	0.109854931	0.117450627	0.209557613	0.031049912	0	0.029725084	0	0	0
GSM782582	0.028096719	0.042584648	0.017592057	0.045752363	0	0.068132431	0.022000616	0.049109275	0.025498876	0	0.0127447	0	0	0.07055961	0.072920361	0.235800225	0.211499592	0	0.062592804	0	0	0.035115722
GSM782584	0.039482979	0	0.204371389	0.142101904	0	0	0	0.036944696	0.019291914	0.009442315	0	0.017846514	0	0.281916682	0.098309266	0.107421718	0.006398852	0	0.024090457	0	0	0.012381315
GSM782585	0.046990343	0.007457651	0.085020134	0.147287617	0	0.012141171	0.05135838	0.015490848	0.030449543	0.004965548	0.05526671	0	0.013698466	0.168281649	0.173270058	0.15483337	0.014616356	0	0.001984319	0.016887837	0	0
GSM782586	0.073357599	0	0.196690658	0.198874216	0	0.021453089	0.073983143	0.045739566	0.023064003	0.062178205	0.005207059	0	0	0.064397302	0.090865626	0.093419302	0.031085969	0	0.019229309	0	0	0.000454953
GSM782525	0.028098479	0.150067965	0.06075763	0.059502347	0.102989236	0	0.030974909	0.064967423	0.022356187	0.050076924	0	0.054134792	0.023233049	0.078072586	0.113998281	0.064753875	0.0250267	0	0.070989618	0	0	0
GSM782529	0	0.163189207	0.192765708	0.044683585	0.057316787	0	0.037176837	0.023738609	0.013731672	0.142766458	0	0	0	0.153508409	0.092743025	0.061821768	0	0	0.016557934	0	0	0
GSM782532	0	0.072302612	0.052762756	0.065376818	0	0.122416507	0	0.010849849	0	0.031442723	0.00192052	0	0	0.189273736	0.056379256	0.290598249	0.0043886	0	0.082941724	0.01934665	0	0
GSM782535	0.047923243	0	0.318598999	0.065477519	0	0.013625586	0.044496022	0.015790352	0.025503438	0	0.025045196	0	0.015708184	0.063603789	0.101931542	0.171243649	0.018811928	0.008257103	0.061519994	0	0	0.002463455
GSM782537	0.066529388	0.041288857	0.199272551	0.165676107	0.01095742	0.042121196	0.036750455	0	0.003027143	0	0.045191529	0	0.026135256	0.058467452	0.069281621	0.157630724	0.007572978	0.000433407	0.069663917	0	0	0
GSM782538	0	0.016000093	0.056564893	0.149309802	0	0	0.070475566	0.097514988	0.017992362	0.011538552	0.022293263	0.025094436	0	0.091958522	0.215721204	0.096915357	0.065256134	0	0.063364829	0	0	0
GSM782539	0.05962889	0	0.346821231	0.165620991	0	0.002203602	0.01708271	0.038917963	0	0.027277159	0	0.005136532	6.10E-06	0.098056147	0.08485476	0.121115531	0.009989751	0.013265696	0.005243145	0.000529263	0	0.00425053
GSM782541	0.02837551	0.058664311	0.124889406	0.110749	0	0.033263071	0.03484784	0.048228031	0.00643968	0.03377241	0	0	0	0.159614547	0.146765624	0.160797998	0.02176672	0	0.018439711	0	0	0.013386142
GSM782543	0.04026897	0.010755985	0.401113831	0.087057077	0	0.039813144	0.017981506	0.025144457	0.036083663	0.016616977	0.011272891	0	0.012766385	0.030866987	0.09723037	0.098402426	0.004760031	0.008180427	0.058579211	0	0	0.003105661
GSM782546	0.010584828	0.003786299	0.004499613	0.026271359	0	0.044211547	0	0.024471759	0.010482972	0.114460351	0	0.033629036	0	0.272867177	0.05913019	0.310465302	0.000411123	0	0.051793566	0.032934877	0	0
GSM782547	0.0010771	0.035201475	0.294990028	0.093964843	0	0	0.075015023	0.069377143	0	0.004186235	0	0.029241344	0.008595836	0.008149488	0.116818874	0.179774749	0.058275809	0	0	0.005410158	0.013859401	0.006062494
GSM782553	0.106229699	0.033874829	0.099512525	0.0314145	0.020589137	0.057516143	0.078112788	0.0871365	0.008640029	0.036060134	0	0	0	0.106851605	0.108596014	0.153166056	0.033523158	0	0.038674783	0	0	0.0001021
GSM782555	0.09060158	0	0.287726964	0.135369544	0	0.020146153	0.027156653	0.021345317	0.022450598	0.007226969	0.045677422	0	0.009294207	0.055943952	0.075884352	0.137301949	0.009536153	0	0.054338186	0	0	0
GSM782556	0.043620321	0.040329814	0.152988735	0.148887392	0	0.118148142	0	0.03733391	0.006838798	0	0.050777723	0	0.01758332	0.109859164	0.114923376	0.102743152	0.012820317	0	0.043145834	0	0	0
GSM782565	0.034504134	0	0.010117193	0	0.006611517	0.06027111	0	0.026586952	0.019821866	0.02417699	0.014980086	0.0002186	0.001090415	0.102436927	0.064595947	0.507248304	0.046420144	0	0.073810619	0	0	0.007109196
GSM782567	0.133294431	0	0.236268298	0.126460249	0	0.008410131	0.023661465	0.070196825	0.033530941	0.018517752	0	0.003664616	0.009835466	0.110001892	0.132316783	0.058564601	0.012749321	0	0.022527229	0	0	0
GSM782568	0.112552414	0.008000321	0.220787228	0.092288551	0	0	0.027425071	0.041641209	0.033958405	0	0.036474232	0	0.010735902	0.13049222	0.092053217	0.086868846	0.005884295	0	0.099199009	0	0	0.001639079
GSM782575	0.014195495	0.059206284	0.084286868	0.022525913	0	0.108236887	0.012559575	0.053450721	0.005701475	0.09664911	0	0	0	0.063690356	0.134468403	0.104736968	0.07379679	0	0.164207223	0.002287932	0	0
GSM782576	0.077175945	0.042494269	0.185300203	0.034675077	0.011606414	0.009075583	0.017653029	0.003851722	0.009385874	0.051408108	0.020864529	0	0.018663069	0.102233663	0.039657519	0.216398528	0.015112671	0	0.121321496	0.00977194	0	0.01335036
GSM782577	0	0.07695348	0.203982876	0.020320126	0	0.040539184	0	0.017021612	0.064397755	0	0.04221146	0	0.041568963	0.092022066	0.153467825	0.155252441	0.026971286	0	0.065290925	0	0	0
GSM782579	0.011984002	0.007540831	0.032033759	0.02472724	0	0.044252815	0.015809304	0.001702065	0.007336869	0.014314988	0.034524218	0	0.011745803	0.229451284	0.069166953	0.348163585	0.053486066	0	0.087347546	0	0.000616509	0.005796163
GSM782581	0.003883405	0.02116648	0.146667053	0.126518959	0	0	0.041849384	0.053854829	0.023871998	0.065071094	0	0	0	0.247765731	0.108674946	0.128288877	0.005248887	0	0.026085162	0	0	0.001053194
GSM782587	0.01733762	0.039571094	0.186894374	0.244240737	0	0	0.047607994	0.061244822	0.025629661	0.075617732	0	0.000336195	0.00225113	0.037147783	0.119561039	0.102431243	0.014638223	0	0.02340578	0	0	0.002084573
GSM782588	0	0.06864361	0.131939199	0	0	0.079443744	0	0.013608095	0.033324301	0.037197514	0	0.028273806	0.024033575	0	0.050911329	0.223191218	0.143220693	0	0.151143456	0	0	0.01506946
GSM782589	0.074061737	0.13600919	0.098850852	0.083829972	0	0.003153573	0.013614512	0.081575137	0	0.112437832	0	0.008013669	0	0.128852176	0.055380702	0.124814198	0.009288478	0	0.068063203	0	0	0.002054769
