# Supplementary material for: Immunity and Extracellular Matrix Characteristics of Breast Cancer Subtypes Based on Identification by T Helper Cells Profiling
Source: Front Immunol. 2022 Jun 20;13:859581. doi: 10.3389/fimmu.2022.859581 (PMC9251002; doi:10.3389/fimmu.2022.859581)
Supplement: Supplementary file 10 [file Table_7.xls]

Table S7. The DEGs of two clusters from samples in TCGA
gene	Mean1	Mean2	logFC	pValue	fdr
GPR174	0.293274995	1.630412788	2.474911296	5.74E-109	4.21E-107
SLA2	0.471515534	2.416086747	2.357295049	1.60E-144	1.11E-141
POU2AF1	0.422354578	2.783010794	2.72011991	3.45E-98	1.79E-96
SH2D1A	0.47872717	3.114788531	2.701858628	9.28E-143	5.25E-140
CXCR3	0.951093979	5.612527375	2.560990769	3.86E-142	1.92E-139
KLRB1	0.78551016	3.397304536	2.112688707	2.30E-130	4.09E-128
DMBT1	0.104843839	1.647212742	3.973712903	8.23E-06	1.90E-05
CD7	0.835663788	4.282048796	2.35730671	2.67E-133	5.94E-131
PRF1	0.947193487	5.260737986	2.473534132	2.24E-144	1.47E-141
CD3D	2.439258196	15.61529156	2.678445126	2.19E-153	9.11E-150
CD52	9.542798236	66.05891695	2.791269042	1.36E-139	4.58E-137
RASGRP2	0.383425158	1.674050486	2.12632613	1.54E-103	9.65E-102
LOR	0.054003234	2.807848957	5.700275711	1.20E-30	1.41E-29
LAG3	0.904657398	3.922024425	2.116155081	1.67E-75	5.42E-74
CCL5	10.90292029	61.23934907	2.489744343	1.01E-144	7.41E-142
JAML	0.498777584	2.176668993	2.125653498	3.29E-146	3.15E-143
CSF2RB	1.669496735	6.715709265	2.008126502	1.14E-134	2.91E-132
PHKG1	0.573962216	2.329715953	2.021126395	3.54E-21	2.85E-20
ADAMDEC1	1.65668926	8.149535282	2.298414767	5.73E-70	1.69E-68
BCL2A1	2.099017423	10.41902316	2.311433976	4.51E-90	1.90E-88
PRKCQ	0.381956467	1.553930634	2.024441982	1.14E-131	2.19E-129
TCL1A	0.104536171	2.173965239	4.378254741	3.08E-114	2.80E-112
GZMK	1.228401377	8.513061735	2.792896058	3.33E-136	9.02E-134
CD1C	0.696605253	3.222966747	2.209976045	4.40E-93	1.94E-91
CD48	2.264370068	10.244587	2.177680161	5.90E-152	1.77E-148
LTB	2.159928526	16.03007846	2.891726008	9.11E-117	9.46E-115
SP140	0.421388706	1.732754806	2.039843968	3.77E-120	4.47E-118
SPOCK2	2.454832893	9.854108736	2.005100572	6.73E-141	2.71E-138
GZMM	0.647844048	3.996054193	2.62485768	1.67E-127	2.71E-125
C16orf54	0.707247123	3.143582174	2.152123168	1.58E-143	9.86E-141
LCK	1.152151756	6.548423521	2.506816878	2.05E-153	9.11E-150
EOMES	0.277937967	1.581142004	2.508132116	3.48E-128	5.71E-126
OR2I1P	1.49404651	10.37056146	2.795197038	1.16E-104	7.47E-103
CD3E	2.293714264	14.16909425	2.626989951	9.51E-154	9.11E-150
IL7R	1.807152218	9.448319497	2.38633972	2.15E-122	2.77E-120
PEX5L	0.832263936	0.206312548	-2.012209553	2.07E-08	6.48E-08
CD8B	0.791935618	3.606117608	2.186991396	7.12E-123	9.33E-121
GPR171	0.365247764	2.070848978	2.503274998	3.09E-133	6.75E-131
CCL17	0.786865463	3.243859672	2.043522519	3.25E-85	1.25E-83
SIT1	0.742179263	4.462328296	2.587957061	3.88E-150	6.91E-147
SNX20	0.719031857	2.889653991	2.006769158	1.34E-140	4.90E-138
CXCR6	0.52707406	2.411147126	2.193642089	1.42E-133	3.29E-131
CCL18	2.189436196	12.56838543	2.521168016	2.84E-61	7.05E-60
CD247	0.579531495	3.127870504	2.432221812	7.11E-152	1.77E-148
MARCO	1.173857219	6.513091645	2.472085589	3.87E-43	6.39E-42
CD79B	1.081175273	6.760230061	2.644471922	2.03E-121	2.53E-119
CPLX2	2.189508906	0.181377066	-3.593543365	0.013820446	0.01999728
CARTPT	171.0941717	33.81786717	-2.338933036	2.76E-08	8.50E-08
MS4A1	0.363328694	5.307449395	3.868671499	1.26E-107	8.84E-106
CCL21	5.25904531	27.45211634	2.384044542	5.50E-67	1.52E-65
CD19	0.157292648	2.035345756	3.693750752	2.60E-107	1.80E-105
CYP2A6	34.55277991	7.578178802	-2.188878701	5.84E-07	1.55E-06
VPREB3	0.537211428	3.575352195	2.734523463	4.98E-73	1.55E-71
CD38	0.31660804	2.03737898	2.685944569	2.19E-114	2.02E-112
CD40LG	0.313360076	1.765851691	2.494470892	6.98E-133	1.45E-130
VMO1	2.236039971	9.347457235	2.063627988	1.52E-12	6.84E-12
SLAMF6	0.750373958	4.809300966	2.680145547	1.45E-141	6.93E-139
CD6	0.768334187	3.698199464	2.267017186	3.69E-145	3.28E-142
GZMH	1.01180722	4.796172265	2.244949038	4.76E-111	3.83E-109
KRT1	1.028954348	17.78666594	4.111545227	3.27E-07	8.97E-07
SLAMF1	0.288603043	1.746793749	2.597550858	4.88E-149	6.75E-146
ACAP1	0.748584916	3.019349205	2.011999738	2.13E-130	3.84E-128
XCL2	0.385406519	2.023367421	2.39230544	1.58E-116	1.60E-114
SYNPO2L	2.3619996	0.366206165	-2.689280735	3.98E-06	9.54E-06
FCN1	0.291987304	1.461046295	2.323024347	2.61E-117	2.76E-115
CXCL10	20.14875615	97.92423813	2.28097522	1.18E-69	3.45E-68
NSG2	2.504520763	0.122153939	-4.357762279	3.44E-08	1.05E-07
S1PR4	0.500049862	2.964994086	2.567885364	2.06E-143	1.22E-140
CCR4	0.624739059	2.533950013	2.020062428	1.86E-104	1.20E-102
CD5	0.982208168	5.380617158	2.453670935	2.26E-146	2.35E-143
UBD	3.233188636	20.04917189	2.632513062	2.12E-87	8.53E-86
BANK1	0.213468375	1.354642715	2.665818134	6.25E-96	2.96E-94
CCR7	1.487812328	6.726458899	2.17665465	5.05E-131	9.26E-129
THEMIS	0.221344878	1.01392599	2.195584451	3.17E-126	4.77E-124
ICAM3	0.26559749	1.329594516	2.323672917	5.55E-140	1.92E-137
CD1E	0.466751053	2.079409755	2.155448891	1.33E-90	5.69E-89
ZAP70	0.419513078	2.555479158	2.606806133	1.61E-138	5.13E-136
KLK12	0.663458588	3.312510415	2.319846668	0.000249975	0.000471318
PTPN7	0.790455367	3.444758755	2.123647043	4.23E-145	3.51E-142
CPB1	457.8118875	79.52522109	-2.525270541	5.13E-11	2.04E-10
ZBED2	0.189156521	1.160436249	2.617014852	1.28E-92	5.61E-91
KRTDAP	1.547150903	8.971031962	2.535660033	0.036660755	0.049328331
CTLA4	0.465304716	2.305109754	2.308587729	8.81E-110	6.77E-108
ITK	0.271939027	1.639362561	2.591779837	2.90E-141	1.29E-138
PLA2G2D	0.338278503	5.342727775	3.981293107	4.01E-125	5.75E-123
CCR2	0.63700262	3.035336501	2.252485252	3.59E-125	5.20E-123
TRH	19.42437562	3.697194617	-2.393365333	1.22E-09	4.31E-09
LAMP3	1.754856587	7.76208095	2.145090346	5.85E-106	3.86E-104
CXCL11	3.481685084	15.98896063	2.199218536	2.51E-70	7.49E-69
PDCD1	0.357368226	2.202548119	2.623690264	8.89E-133	1.82E-130
SEZ6L	2.458559387	0.445003933	-2.465923211	0.007090091	0.010758867
IDO1	1.72513697	13.34331503	2.951334319	2.64E-98	1.38E-96
CD3G	0.454524399	2.566153926	2.497178066	4.71E-141	1.95E-138
NKG7	2.798716781	17.46183591	2.641367845	1.82E-140	6.47E-138
LTA	0.234524681	1.33768216	2.511923704	9.84E-123	1.28E-120
MUC2	5.8291473	1.139743363	-2.35457585	0.016281787	0.023205689
KLK14	2.44709612	16.95481342	2.792552233	1.53E-11	6.35E-11
TIGIT	0.435258113	2.610761224	2.584527423	6.91E-132	1.35E-129
CTSW	1.231706724	6.280552592	2.350232716	4.77E-121	5.88E-119
KCNA3	0.215637068	0.978322881	2.181705483	4.11E-103	2.50E-101
SLAMF7	1.64810516	8.730674783	2.405284863	2.26E-124	3.14E-122
LGALS2	1.115681592	5.379855354	2.269642033	2.56E-122	3.25E-120
TBX21	0.185772496	1.119634707	2.591419283	4.70E-148	5.86E-145
GZMA	2.866630015	15.76657482	2.45944166	1.19E-138	3.90E-136
STAP1	0.345133115	1.552564884	2.169428754	3.27E-89	1.35E-87
TNFRSF13C	0.362959612	1.722699665	2.246790277	2.55E-73	8.03E-72
TRAT1	0.212126404	1.542160575	2.86195688	3.39E-138	1.03E-135
TNFRSF17	0.53451527	3.354023831	2.649589871	2.73E-86	1.06E-84
CD79A	2.205737683	20.793898	3.236827096	4.40E-103	2.66E-101
FCER2	0.070103242	1.166825189	4.056963471	2.54E-95	1.19E-93
SIRPG	0.376994959	2.579439242	2.774440325	1.70E-141	7.83E-139
TESPA1	0.306325065	1.41556969	2.208247453	1.82E-134	4.52E-132
TLR10	0.246114793	1.12268811	2.189553912	7.52E-98	3.85E-96
AC136428.1	0.239639914	1.686985285	2.815507266	1.04E-58	2.44E-57
GBP5	1.291339224	7.876683017	2.608720183	7.83E-101	4.38E-99
CRTAM	0.264715	1.16920046	2.143010453	1.47E-129	2.51E-127
CLEC10A	0.629063529	3.862638223	2.618308933	2.31E-126	3.50E-124
ZNF683	0.529229041	2.485204675	2.231400538	1.16E-103	7.32E-102
UBASH3A	0.255171315	1.441530344	2.498063145	5.64E-150	8.79E-147
LAX1	0.392270556	2.087340099	2.411744728	1.08E-106	7.27E-105
IL2RG	4.305142544	23.29715202	2.43602069	3.69E-150	6.91E-147
CXCL9	11.86314077	89.56457931	2.916442279	8.84E-105	5.74E-103
GZMB	0.819828302	6.675603675	3.025504606	1.57E-116	1.60E-114
CR2	0.223476971	2.495895375	3.481359385	5.30E-72	1.62E-70
PYHIN1	0.240773629	1.413734225	2.553761634	6.52E-145	5.08E-142
ICOS	0.325293027	1.850427237	2.508046605	2.63E-113	2.29E-111
PLAC8	0.253454521	1.406007751	2.471805744	2.46E-123	3.26E-121
CHIT1	0.68611372	5.837830621	3.088912732	2.27E-45	3.93E-44
PRKCB	0.363946064	1.949008116	2.420943532	7.89E-141	3.07E-138
CD96	0.599927513	3.128569645	2.382643118	1.27E-142	6.89E-140
FASLG	0.26560026	1.38862544	2.386329041	4.53E-114	4.06E-112
IRF4	0.482854423	2.543028154	2.396887237	9.81E-118	1.07E-115
HLA-DOB	0.982448651	4.701126808	2.258552686	2.27E-110	1.78E-108
CD8A	1.588686967	7.978227384	2.328233356	2.46E-136	6.81E-134
GNLY	0.746427258	3.981651563	2.415293399	2.81E-107	1.92E-105
CCL19	7.191398724	61.82313184	3.103802434	1.21E-110	9.51E-109
FCRLA	0.165290857	1.463044355	3.145894681	2.65E-104	1.69E-102
TBC1D10C	0.855524559	3.443521984	2.009003712	2.93E-119	3.41E-117
XCL1	0.230853509	0.925336113	2.002999831	2.49E-114	2.29E-112
CD27	1.50486097	8.637890585	2.521048835	3.67E-138	1.09E-135
PARP15	0.242279635	1.07442113	2.148814537	2.68E-107	1.84E-105
CD2	3.817936482	21.20118147	2.473279657	6.93E-148	7.85E-145
SPIB	0.35720158	3.565789509	3.319411177	1.96E-120	2.35E-118
NCR3	0.184952013	1.052909513	2.50915855	2.59E-130	4.54E-128
IGLL5	7.302712363	48.07304873	2.718723988	1.30E-78	4.51E-77
CCL13	0.675582224	3.858319027	2.513769166	4.82E-95	2.24E-93
CGA	17.30792718	2.312827876	-2.903703148	1.16E-07	3.36E-07
CST7	3.107852135	13.12352371	2.07816537	1.24E-133	2.91E-131
