# Supplementary material for: Immunity and Extracellular Matrix Characteristics of Breast Cancer Subtypes Based on Identification by T Helper Cells Profiling
Source: Front Immunol. 2022 Jun 20;13:859581. doi: 10.3389/fimmu.2022.859581 (PMC9251002; doi:10.3389/fimmu.2022.859581)
Supplement: Supplementary file 11 [file Table_8.xls]

Table S8. The DEGs of two clusters from samples in GSE31519 dataset
id	logFC	logCPM	PValue	FDR
CYTL1	4.801254814	5.328828123	4.23E-22	5.30E-18
PENK	3.234549264	5.765202617	6.64E-16	4.16E-12
GPR20	4.410466798	4.801554502	1.89E-15	7.91E-12
GRIA2	3.388426273	1.951284604	4.27E-14	1.34E-10
SCGB1A1	3.870258985	5.940433842	6.47E-14	1.46E-10
CA9	-1.851263893	5.392811185	7.00E-14	1.46E-10
MYOM2	3.27675729	4.237200879	1.22E-13	2.18E-10
DPT	2.146076038	6.887606198	2.44E-13	3.83E-10
LDB2	1.347708488	5.615469642	5.93E-13	8.26E-10
OGN	2.760916253	4.6545201	7.05E-13	8.84E-10
COL14A1	1.682332189	5.113162488	8.21E-13	9.36E-10
SMR3B	3.575444751	3.313127244	9.75E-13	1.02E-09
ITGA7	2.189841127	4.116593039	1.24E-12	1.19E-09
AGTR1	1.474841883	4.587656688	7.08E-12	6.34E-09
CFH	1.509292131	5.905474402	1.31E-11	9.65E-09
CA6	3.259035267	5.792734491	2.79E-11	1.94E-08
C7	2.730698001	5.927584293	3.34E-11	2.20E-08
EDNRB	1.176265254	4.553461553	6.36E-11	3.99E-08
ITM2A	1.412236539	6.185417312	6.73E-11	4.02E-08
PDE1A	1.598613121	3.918564299	1.55E-10	8.81E-08
CEACAM7	2.51979731	4.284476151	2.04E-10	1.07E-07
KAT2B	1.121790311	4.536746977	2.35E-10	1.18E-07
COL9A1	3.037373806	3.358827605	3.20E-10	1.48E-07
PTPRN2	1.498272719	3.510991589	3.58E-10	1.60E-07
VEGFA	-1.188902171	7.086045724	6.44E-10	2.69E-07
SPRY1	1.011643115	6.189126922	7.96E-10	3.22E-07
ALDH1A1	1.215306384	5.117508584	1.00E-09	3.93E-07
CHRDL1	1.568323893	5.947952828	1.06E-09	3.97E-07
HSD11B1	1.802381787	5.617051065	1.08E-09	3.97E-07
ENPP2	1.268756949	7.110219586	1.11E-09	3.97E-07
LECT1	2.241198061	5.134451532	1.19E-09	4.13E-07
BMP4	2.19615058	2.298546405	1.50E-09	5.09E-07
GPRASP1	1.367238672	4.53285951	1.67E-09	5.53E-07
EFNA3	-1.710467363	5.339751887	2.09E-09	6.38E-07
RCAN2	1.040834732	5.321719241	2.27E-09	6.79E-07
DKK4	2.227774325	2.685348701	2.56E-09	7.47E-07
SPARCL1	1.099895815	9.03176003	3.14E-09	8.94E-07
IGF1	1.605602192	6.070900471	3.77E-09	1.00E-06
ANK2	1.000988412	4.402779946	4.61E-09	1.17E-06
MS4A4A	1.218199466	6.419521232	4.65E-09	1.17E-06
PLA2G2D	2.141286247	3.658039504	5.71E-09	1.36E-06
ITIH5	1.429543211	5.568482302	5.76E-09	1.36E-06
GPD1	2.25387624	3.315079434	6.23E-09	1.45E-06
LINC01140	1.293211871	4.635681743	6.79E-09	1.55E-06
FUCA1	1.00989128	7.632237658	9.99E-09	2.10E-06
IL33	1.61691177	3.67657616	1.35E-08	2.73E-06
CCDC69	1.321826574	4.287181533	1.39E-08	2.77E-06
CXCL12	1.016814276	7.590011081	1.50E-08	2.90E-06
FGL2	1.402118413	6.714897691	1.50E-08	2.90E-06
FXYD1	1.073912988	4.772394803	1.95E-08	3.66E-06
MFAP4	2.082832603	5.807660611	1.96E-08	3.66E-06
KCNN3	2.256735092	2.445323013	2.20E-08	3.96E-06
CXCL14	2.001792702	7.461702905	2.21E-08	3.96E-06
SFN	-1.179971643	8.070806026	2.52E-08	4.40E-06
NAP1L2	1.524942875	3.591661546	2.83E-08	4.80E-06
COX7A1	1.282425247	6.028002688	2.96E-08	4.95E-06
PDGFD	1.102346556	6.147052113	3.04E-08	5.02E-06
FAT4	1.007655603	3.948355966	3.26E-08	5.17E-06
CLIC2	1.159253341	5.215380395	3.41E-08	5.35E-06
CPEB1	1.946469668	3.189583895	4.66E-08	7.04E-06
LGI2	1.70914275	2.646272827	4.93E-08	7.36E-06
NDN	1.066673231	6.384981802	5.54E-08	7.89E-06
PTGIS	1.086706292	5.810832128	6.15E-08	8.67E-06
SV2A	2.227790993	3.614158079	6.48E-08	9.03E-06
FBLN1	1.02348807	6.819011934	7.42E-08	1.02E-05
FOSB	2.267194256	4.605607165	7.47E-08	1.02E-05
ORM1	-3.035133481	4.913903425	8.61E-08	1.12E-05
MC4R	1.867194407	4.301824479	8.73E-08	1.13E-05
TREM1	-1.079458881	4.664874678	8.90E-08	1.14E-05
GIMAP6	1.029276052	5.896599131	8.97E-08	1.14E-05
IMPA2	-1.071204225	7.099900256	9.27E-08	1.16E-05
PTGDS	1.414986119	7.728248231	1.00E-07	1.23E-05
PDGFRA	1.090601415	5.885284214	1.05E-07	1.27E-05
FAM163A	1.834027011	2.319919927	1.22E-07	1.43E-05
LYVE1	1.515891711	4.492670612	1.25E-07	1.45E-05
CTSG	1.155969716	3.972159731	1.39E-07	1.58E-05
GPRC5A	-2.020951126	6.79754879	1.51E-07	1.69E-05
SOBP	1.300738195	5.730225796	1.80E-07	2.00E-05
SEMA3G	1.028083743	5.141304489	2.06E-07	2.19E-05
SLC7A5	-1.084489374	7.288105559	2.49E-07	2.54E-05
COL11A2	1.394231827	5.588039992	2.79E-07	2.76E-05
ARTN	-1.31694907	3.621463563	2.84E-07	2.78E-05
RPS11	1.356749142	4.431988523	2.98E-07	2.90E-05
FOXF1	1.714424528	4.257409641	3.03E-07	2.92E-05
TCF21	2.396073138	3.090231518	3.07E-07	2.94E-05
MRC1	1.084758553	6.496502193	3.28E-07	3.09E-05
EDN2	-1.999244392	4.086020835	3.70E-07	3.36E-05
MAGEL2	1.402410446	3.282910967	3.93E-07	3.44E-05
PDGFRL	1.152342326	6.294560469	4.79E-07	4.06E-05
MEG3	1.071536353	4.139103721	4.94E-07	4.16E-05
ACE2	-2.478441932	4.951969802	5.60E-07	4.62E-05
NEK2	-1.03114931	5.523808189	5.67E-07	4.62E-05
FADS2	-1.015266024	7.040913938	5.78E-07	4.65E-05
GPR18	1.188396413	4.46688713	7.29E-07	5.79E-05
FGG	-2.895411466	5.381833625	7.53E-07	5.92E-05
FHL1	1.291289612	6.652452459	7.64E-07	5.95E-05
SPON1	1.065587667	5.836616438	8.09E-07	6.15E-05
PROS1	1.08948687	6.024731094	8.63E-07	6.43E-05
F13A1	1.120895978	7.569345641	8.98E-07	6.55E-05
DUSP6	1.022238203	6.395662199	9.06E-07	6.56E-05
ABCA8	1.590450574	4.805722035	9.41E-07	6.74E-05
BCHE	1.538995764	3.584742638	1.11E-06	7.68E-05
GFAP	2.158734384	2.881036303	1.12E-06	7.68E-05
PKP1	-1.875565329	5.009903021	1.13E-06	7.75E-05
CENPF	-1.005571743	5.464250314	1.19E-06	8.09E-05
TESC	1.253546788	4.12931996	1.21E-06	8.19E-05
GPSM2	-1.229701911	5.841327043	1.24E-06	8.33E-05
MATN3	1.774548941	3.4883441	1.24E-06	8.34E-05
ACKR1	1.817538667	6.100526477	1.35E-06	9.00E-05
F5	1.654187292	4.888303272	1.65E-06	0.000105915
ADIPOQ	1.966278395	5.989153867	1.69E-06	0.000107439
EFCC1	2.045241868	1.914793632	1.87E-06	0.000116065
ART3	-2.004227946	5.581020714	1.87E-06	0.000116065
KCNA3	1.255105219	2.677200591	1.92E-06	0.000117901
CFP	1.433497503	0.997424952	2.02E-06	0.000121339
ESRP1	-1.123982697	7.191949139	2.04E-06	0.000121907
TGFBR3	1.096870274	5.55513123	2.08E-06	0.000122946
NDRG1	-1.311658417	9.046296185	2.09E-06	0.000122946
PCSK5	1.006677748	3.541973811	2.10E-06	0.000122946
ABCB1	1.340896198	3.923051205	2.13E-06	0.000123765
NEBL	-1.024732809	5.847787511	2.23E-06	0.000127558
MEOX2	1.210339694	2.326181356	2.31E-06	0.000130606
CD34	1.079344884	6.067482268	2.37E-06	0.000131926
NXPE3	1.185435681	3.331808928	2.43E-06	0.000134432
CTSW	1.731968734	3.96060719	2.52E-06	0.000138063
BHMT2	1.620748029	4.362061549	2.55E-06	0.000139013
CDC20	-1.373056295	6.92610735	2.67E-06	0.000143781
EFEMP1	1.099120006	7.58603477	2.75E-06	0.000147138
GHR	1.418189409	5.5318749	2.86E-06	0.00015129
LY6H	1.554111017	4.133045676	3.15E-06	0.000163339
PGBD5	-1.991783223	5.418139084	3.75E-06	0.000186355
KANK2	1.077768809	6.108562742	3.76E-06	0.000186568
KCNE4	1.058661085	4.208450151	3.86E-06	0.000190603
C6	1.067778119	4.506865849	4.01E-06	0.000193817
ACTL8	-2.218368675	4.891847839	4.06E-06	0.000194873
CBLC	-1.520670045	3.554082367	4.53E-06	0.000211864
VGLL1	-1.853098926	5.495118922	4.96E-06	0.000227673
KRT16	-1.807356324	6.023906589	5.38E-06	0.000240154
CSGALNACT1	1.003428839	6.254304402	5.38E-06	0.000240154
ACAN	1.501902735	6.011627647	5.88E-06	0.000257765
CLDN10	1.596035868	5.729271212	6.11E-06	0.000265244
GPX3	1.086294799	8.087962984	6.37E-06	0.000275453
NAALAD2	1.20826546	1.862180901	6.50E-06	0.000279261
STK32B	1.313492868	2.466174124	6.73E-06	0.000287494
DKK2	1.074637897	2.884665159	6.74E-06	0.000287494
ACSM1	2.328786024	3.555245198	6.84E-06	0.000289211
KCNA5	1.838003154	2.374496356	6.85E-06	0.000289211
HLF	1.094500925	3.735961543	7.62E-06	0.000317354
CBS	-1.014543531	5.789795908	8.19E-06	0.000335279
SLITRK3	1.258260598	2.215732854	8.21E-06	0.000335279
RBP4	1.824507587	4.223991474	8.24E-06	0.000335443
CRABP1	-2.014580495	7.389242864	8.79E-06	0.000354286
ITGA10	1.146255215	5.598400315	9.58E-06	0.000374101
CYP4F8	-2.717503933	2.618419092	9.61E-06	0.000374101
PFKP	-1.015298322	7.85163832	9.94E-06	0.000384689
GAL	-1.206854633	4.700993143	9.99E-06	0.000385429
KRT83	-1.626352654	2.673854315	1.04E-05	0.00039849
ACTA1	-2.352303621	5.204985934	1.05E-05	0.00039849
SVEP1	1.115008023	4.29767901	1.05E-05	0.000399922
NAV3	1.158838641	2.682577957	1.28E-05	0.000462836
PLA2G7	1.0335897	5.880963	1.33E-05	0.000475465
DLK1	1.718261322	5.491591625	1.35E-05	0.00048218
CD52	1.11766105	6.781292925	1.39E-05	0.00049226
EFHD1	-1.076134245	8.338823547	1.39E-05	0.000492913
CDH3	-1.430232022	7.732894293	1.42E-05	0.000499605
HSPA2	-1.088267245	5.82530854	1.54E-05	0.000531815
ASPA	1.028330105	3.262823851	1.56E-05	0.000533906
CD40LG	1.17586274	3.067879291	1.72E-05	0.00057551
DPP4	1.067623328	4.045118468	1.82E-05	0.00060039
IQGAP2	1.00624775	5.817838223	1.82E-05	0.00060039
DPEP2	1.204389254	1.655378654	2.31E-05	0.000722651
KCNE1L	-1.852711527	3.190767064	2.32E-05	0.000724004
STMN2	1.386568814	3.994439821	2.37E-05	0.000734243
LALBA	-2.94122848	5.207253269	2.50E-05	0.000754047
GDPD2	-1.228620019	3.246187782	2.50E-05	0.000754047
CFD	1.220039984	6.491854274	2.50E-05	0.000754047
LOR	1.744664898	3.433136398	2.59E-05	0.000770558
ADH1B	1.498463994	5.544948076	3.27E-05	0.000924585
CLDN7	-1.002728845	7.259663019	3.49E-05	0.000965835
HS3ST3A1	1.061406852	3.932042092	3.52E-05	0.000969012
HAS1	1.016332594	3.016361937	3.57E-05	0.00098103
FGB	-1.729322454	3.48597977	4.10E-05	0.001106086
KRT6A	-2.072609609	6.408562993	4.17E-05	0.001117822
SOD3	1.022747805	6.308547419	4.29E-05	0.001139427
SCG5	1.018932097	5.633939025	4.56E-05	0.001185773
SFRP4	1.032480345	7.326798098	4.71E-05	0.001212859
ISL1	1.148729739	3.17019943	4.96E-05	0.001260548
SERPINB2	-1.650274698	4.151418877	4.97E-05	0.001261404
TLR8	1.321390456	2.666307476	5.16E-05	0.001287348
P2RY13	1.022151116	3.967250554	5.19E-05	0.001287802
SRPX	1.015468682	7.268832833	5.88E-05	0.001435282
SEC14L1P1	1.194149209	1.231316292	6.04E-05	0.001466571
EDN3	1.415737075	3.495086282	6.54E-05	0.001536209
GCNT2	-1.024822372	3.905095885	6.84E-05	0.001587303
WFDC2	-1.530820392	6.841593702	7.10E-05	0.001621266
CDR1	1.41537945	0.687352776	7.29E-05	0.001646929
C1orf21	1.160799645	2.883346695	7.42E-05	0.001662723
CHL1	1.029886084	3.450577132	8.09E-05	0.001778914
HTR2B	1.193515985	3.814334082	8.21E-05	0.001791116
LEP	1.817576552	3.471513341	8.38E-05	0.001820645
CDH19	1.963081986	5.434117944	9.74E-05	0.002055481
SIT1	1.081610051	4.259633533	0.000100102	0.002106005
CHIT1	1.408144696	3.78938005	0.00010077	0.002115116
SNCAIP	1.105531488	3.435325009	0.000100872	0.002115116
KIAA0754	1.099918831	0.812136391	0.000115679	0.002362378
PRG4	1.319880381	2.012054104	0.000126893	0.002534824
IGF2-AS	1.036009001	2.152475397	0.000131564	0.002602015
LRRC17	1.206062934	5.583569571	0.000146025	0.00282999
CLGN	1.487747853	3.502973283	0.000147774	0.002852487
PYCRL	-1.244436025	3.699887691	0.000148665	0.002856196
KLK14	-1.984999989	3.252095481	0.000150518	0.002877051
SLC6A15	-1.575426818	2.398454029	0.000155195	0.002953126
CRYBA2	-1.586172077	1.094779316	0.000163405	0.00306546
LYPD3	-1.351934873	5.431012503	0.000164759	0.003082716
CPA3	1.015553498	6.088259722	0.000166528	0.003107292
FRZB	1.219674132	5.825928892	0.000171243	0.003157669
KREMEN2	-1.027777982	3.550294843	0.000176574	0.003227499
FABP4	1.768909183	8.633671922	0.000178549	0.003254099
UBASH3A	1.248736068	1.565185819	0.000189474	0.003399344
RALYL	-1.98667928	2.975824786	0.000192726	0.003442434
EMCN	1.09271499	4.617672605	0.000193396	0.003449208
HSPB3	-1.159898493	2.89919389	0.00020106	0.003535987
BMP2	1.205754806	4.188998491	0.000203741	0.003563149
SERPINB7	-1.889205419	3.437289916	0.000212033	0.003667697
OGDHL	-1.24024298	1.374635388	0.000223066	0.003800307
PLIN1	1.740365031	5.945123388	0.00023315	0.00390838
CCNA1	-1.26760792	4.406718582	0.000239509	0.00398303
SLAMF7	1.07415599	4.899804326	0.000252226	0.004123419
NELL1	1.159190188	2.317946243	0.000272867	0.004358575
PPFIA4	-1.045611622	1.735005641	0.000278974	0.004446821
MYBL1	-1.127302247	5.378515271	0.000285707	0.004517637
CCDC181	1.018361344	2.643452623	0.000288723	0.004549492
FGFR4	1.08776074	3.34684271	0.000288811	0.004549492
S100P	-1.633667247	8.653681075	0.000325633	0.005003811
C6orf15	1.487592525	4.402179477	0.000328774	0.005033576
MYOC	1.2081232	3.930819314	0.000344264	0.005232397
TBC1D19	1.193054715	3.175091107	0.000355297	0.005317835
CILP	1.019694863	7.677695051	0.000388598	0.00569899
NPPC	1.333610358	2.238634323	0.000397243	0.005778462
NKX3-2	1.181930951	4.319314427	0.000407427	0.00587196
KRT5	-1.309448629	8.368328452	0.000414916	0.005925304
HMGCS2	1.957034122	4.703720009	0.000419752	0.005947197
GKN1	1.074621438	0.979352815	0.000424503	0.005960631
CETP	1.227612047	1.282929795	0.000451573	0.006235987
LGALS2	1.105653092	3.512877072	0.000462766	0.00632495
TIMP4	1.157102729	3.412708129	0.000505542	0.006707931
CCL18	1.182280793	6.97464852	0.000510992	0.006751658
WISP2	1.269325938	6.241650186	0.00051993	0.00684093
PTPRCAP	1.081868201	4.983725715	0.000536061	0.006970656
CCL19	1.121130621	7.614899881	0.000541799	0.007000279
CGA	1.500678837	3.607880104	0.000558314	0.007158182
TRAT1	1.012287021	3.160210388	0.000576848	0.007350706
CRABP2	-1.028379337	7.389492062	0.000588882	0.007473234
RAD54L	-1.044218993	3.420391189	0.000589443	0.007473234
GREM2	1.047988275	3.419665828	0.000597059	0.007524141
ANKH	1.091063156	3.657175995	0.000621865	0.007743358
TUBB2B	1.281353831	4.61769691	0.000645986	0.008019815
KRT19	-1.02112567	9.529144925	0.000655945	0.008102618
PLEKHA6	-1.000625115	2.956510159	0.000657114	0.008102618
KRT12	-1.573609411	1.816175344	0.000665148	0.008155958
MMP12	-1.303464743	6.721890626	0.000703127	0.008493749
DIAPH3	-1.030303649	1.405056122	0.000721501	0.008640786
FOXD1	-1.319501576	4.304002112	0.000734116	0.008741772
POMC	1.062627394	2.173266817	0.000736681	0.008763982
ATP2A3	1.071381266	4.891088099	0.0007551	0.008949144
LYPD1	-1.360655708	4.108790817	0.00078678	0.009250983
ZNF385D	1.121599365	2.286468577	0.00079486	0.009314722
UGT2B17	1.058200915	0.985390372	0.000841696	0.009772247
BANK1	1.054894403	3.996593611	0.000848772	0.009818037
S100A2	-1.262658133	6.883807166	0.000969883	0.010867058
SCEL	-1.656104712	2.189160337	0.000989758	0.011041436
CDKN2B	-1.211113998	2.294624781	0.001032715	0.011378918
SLPI	-1.115003609	8.704667456	0.001043874	0.011461585
APOF	1.049163268	0.82621787	0.001104344	0.011947691
CCL20	-1.947125892	4.511654737	0.001154821	0.012323664
HK3	1.057580369	3.318969509	0.001251357	0.013119371
NKX2-2	-1.501941981	2.704294612	0.001342142	0.013755147
CLIC3	-1.064427813	5.479641697	0.001447969	0.014478538
IL13RA2	1.160790282	2.701290965	0.001758206	0.016726966
DSG3	-1.25457711	6.241795741	0.001764676	0.01677579
HAND2-AS1	1.389543095	1.92784557	0.001769135	0.016805441
KRT6B	-1.206848941	8.022850543	0.0017853	0.016869538
ROPN1B	-1.0404126	6.471189755	0.001942357	0.017961069
TNFRSF17	1.142191322	4.404123336	0.002234296	0.019859339
CR2	1.157097882	3.728776014	0.002259283	0.019992345
EN1	-1.128214128	6.976381226	0.002270302	0.020061532
PADI3	-1.119411607	3.185763078	0.002299351	0.02026292
S100B	1.528416186	5.789631819	0.002366479	0.020692663
TDRD12	1.622118604	3.710891969	0.002681342	0.022519322
OLFM4	-1.908779366	5.898325855	0.002775244	0.023076118
EPYC	1.03144312	4.27547037	0.00279185	0.023183449
PAX6	-1.197741068	4.212385125	0.003114877	0.025036826
CD1C	1.107413902	4.241407841	0.003159421	0.025273712
ADIRF	1.01404439	5.827443727	0.003297912	0.026057036
MUC16	-1.319763704	3.494886257	0.003388034	0.026551601
SLC22A3	1.172343101	0.979057373	0.003499628	0.027205109
FOS	1.008429696	7.501077002	0.003535281	0.027431243
MAGEC1	-1.128164132	3.14257651	0.003594763	0.027755374
FGFR3	1.000120729	4.665994081	0.003709216	0.028446394
MSLN	-1.509253944	5.366163857	0.003912483	0.029558819
ACTG2	-1.106368151	7.694756387	0.004219115	0.031138014
CYP4B1	1.284566757	4.048607576	0.004809125	0.034328017
RHCG	-1.100764636	2.534499366	0.004824171	0.034408581
SCGB2A1	1.69116254	5.97595757	0.005434265	0.037688192
PNMT	-1.24316325	4.350190334	0.005923857	0.040149865
LIF	-1.037899171	4.904878392	0.006139637	0.040967982
TCEAL2	1.00723316	4.371835141	0.006412635	0.042292101
MZB1	1.087998943	6.13796904	0.006971512	0.044759748
TFF2	-1.050391379	3.257831109	0.007144902	0.045621268
CD36	1.024431756	6.176758436	0.008010923	0.049457885
